# Supplementary material for: Comparison of electrochemical skin conductance and vibration perception threshold measurement in the detection of early diabetic neuropathy
Source: PLoS One. 2017 Sep 7;12(9):e0183973. doi: 10.1371/journal.pone.0183973 (PMC5589170; doi:10.1371/journal.pone.0183973)
Supplement: S1 Dataset — (XLSX) [file pone.0183973.s001.xlsx]

## Sheet: Sheet1
NUMBER	HOSPITAL NUMBER	MALE	FEMALE	AGE	SMOKING	ALCOHOL	TOBACCO	DURATION OF D.M 2	DIET	PHYSICAL ACTIVITY	H/S/O RETINOPATHY	H/S/O NEPHROPATHY	H/S/O MACRO COMP	FAMILY H/O	METFORMIN	SULFONYLUREAS	GLIPTINS	SGLT2 INHIBITORS	ACARBOSE	SHORTACTING INSULIN	LONG ACTING INSULIN	BASAL INSULIN	PREMIX INSULIN	INSULIN ANALOGUES	DIABETIC NEUROPATHY SYMPTOM SCORE (DNS)	HEIGHT	WEIGHT	SYSTOLIC BP	DIASTOLIC BP	BMI	FOOT DEFORMITIES(Rt.)	FOOT DEF (Lt.)	LOSS OF HAIR ( Rt.)	LOSS OF HAIR (Lt.)	DRY SKIN (Rt.)	DRY SKIN(Lt.)	CORN/CALLOUS (Rt.)	CORN/CALLOUS(Lt.)	Neuropathy Disability Score (N.D.S)	BARHI	BARFI	HLESC	HRESC	FLESC	FRESC	MEAN ESC	HASYM	FASYM	PCN
1	4819330	1	0	46	0	0	0	0	0	0	0	0	0	0	0	0	0	0	0	0	0	0	0	0	0	152	46	120	80	19	0	0	0	0	0	0	0	0	0	79	74	81	77	73	76	74.5	4	3	17
2	4829385	0	1	48	0	0	0	0	0	0	0	0	0	0	1	0	0	0	0	0	0	0	0	0	0	146	76	140	80	35	0	0	0	0	0	0	0	0	0	82	72	83	82	73	72	72.5	1	1	44
3	4379628	1	0	37	0	0	0	0	1	1	0	0	0	0	0	0	0	0	0	0	0	0	0	0	0	164	69	130	80	25	0	0	0	0	0	0	0	0	0	73	77	75	71	76	78	77	5	2	10
4	4827515	1	0	51	0	0	0	0	1	1	0	0	0	0	0	0	0	0	0	0	0	0	0	0	0	171	70	160	70	23	0	0	0	0	0	0	0	0	0	66	75	68	65	72	79	75.5	4	8	22
5	4833368	1	0	60	0	0	0	4	1	1	0	0	0	1	0	0	0	0	0	0	0	0	0	0	0	161	54	120	90	20	0	0	0	1	1	0	0	0	4	72	61	71	74	59	64	61.5	4	7	33
6	4428264	1	0	31	0	0	0	0.4	0	0	0	0	0	0	1	0	0	0	1	0	0	0	0	0	2	152	52	110	80	22	0	0	0	0	0	0	0	0	1	77	68	77	77	68	69	68.5	0	1	28
7	4781795	0	1	56	0	0	0	5	1	1	1	0	0	0	0	1	0	0	0	0	0	0	0	0	3	150	66	140	70	29	0	0	1	1	0	0	0	0	6	67	36	70	64	37	36	36.5	8	2	100
8	4825112	1	0	61	0	0	0	6	1	1	0	0	0	1	0	0	1	0	0	0	0	0	0	0	3	170	55	130	90	19	0	0	1	1	0	0	0	0	8	75	74	76	75	71	77	74	1	7	28
9	4654591	1	0	38	0	0	1	4	1	1	0	0	0	0	0	0	0	0	0	0	0	0	0	0	0	168	74	130	88	26	0	0	0	0	0	0	0	0	0	79	60	77	81	62	59	60.5	4	4	19
10	3631949	1	0	56	0	0	0	0.6	0	1	0	0	0	0	1	0	0	0	1	0	0	0	0	0	2	162	52	120	88	19	0	0	0	0	0	0	0	0	0	61	63	64	59	62	64	63	7	3	24
11	4826699	1	0	45	0	0	0	0	0	1	0	0	0	0	0	0	1	0	0	0	0	0	0	0	3	162	70	130	90	26	0	0	1	1	1	1	1	1	0	69	75	68	70	80	71	75.5	2	11	29
12	4834588	1	0	52	0	0	0	0.5	1	1	0	0	0	1	0	1	0	0	0	0	0	0	0	0	2	166	66	130	70	23	0	0	1	1	1	1	0	0	0	68	73	67	70	76	71	73.5	4	6	24
13	4765421	1	0	66	1	0	0	10	0	0	1	0	0	0	0	0	0	0	0	1	0	0	0	0	0	168	69	140	80	23	0	0	1	1	0	0	1	1	8	78	47	80	77	46	49	47.5	3	6	45
14	4588210	1	0	39	0	0	0	3	1	0	0	0	0	0	1	0	0	0	0	0	0	0	0	0	3	181	84	130	90	25	0	0	0	0	1	1	0	0	0	65	79	65	65	81	78	79.5	0	3	14
15	4832332	0	1	46	0	0	0	8	0	0	1	0	0	1	0	0	0	0	0	0	0	0	0	0	4	155	69	130	90	28	0	0	0	0	0	0	0	0	4	69	66	66	73	63	69	66	9	8	38
16	4827066	0	1	60	0	0	0	5	0	0	0	0	0	1	0	0	0	0	0	0	0	0	0	0	0	141	45	130	80	22	0	0	0	0	0	0	0	0	0	83	73	84	82	71	76	73.5	2	6	26
17	4842523	1	0	58	0	0	0	0	1	1	0	0	0	1	0	0	0	0	0	0	0	0	0	0	0	168	70	120	90	24	0	0	0	0	0	0	0	0	0	38	64	37	40	67	62	64.5	7	7	34
18	4834923	1	0	56	0	0	0	10	1	1	0	0	0	1	0	0	0	1	0	0	1	0	0	0	4	165	58	140	80	21	0	0	1	1	0	0	0	0	6	73	17	75	72	19	15	17	4	21	37
19	3305672	1	0	35	1	1	0	3	1	1	0	0	0	1	0	0	0	0	0	0	0	0	0	0	0	168	66	130	90	23	0	0	0	0	0	0	0	0	0	72	66	77	68	64	69	66.5	11	7	13
20	4813407	0	1	29	0	0	0	12	0	0	1	0	1	0	0	1	0	0	0	1	0	0	0	0	4	145	45	140	80	21	0	0	0	0	0	0	0	0	8	60	58	63	57	59	57	58	9	3	5
21	4812802	1	0	50	0	0	0	8	1	1	0	0	1	1	1	0	1	0	0	0	0	0	0	0	3	157	75	140	90	30	0	0	0	0	0	0	0	0	6	64	66	72	57	69	63	66	20	8	33
22	4570012	1	0	41	1	1	1	5	1	1	1	0	0	1	0	0	0	0	0	0	0	0	0	0	2	160	68	120	80	26	0	0	0	0	0	0	0	0	4	71	80	75	67	80	80	80	10	0	29
23	4834877	1	0	49	0	0	0	6	1	1	0	0	1	1	1	0	0	0	0	1	0	0	0	0	4	159	53	140	90	20	0	0	0	0	0	0	0	0	6	55	73	59	51	77	70	73.5	13	9	25
24	4827540	1	0	39	0	0	0	7	0	1	0	0	0	0	0	0	0	0	0	0	0	0	0	0	0	155	58	130	70	24	0	0	0	0	0	0	0	0	8	62	82	63	62	81	84	82.5	1	3	27
25	4735570	0	1	65	0	0	0	13	1	0	0	0	1	0	0	0	0	0	0	0	0	0	0	0	4	154	61	120	80	25	0	1	1	1	0	0	0	0	8	67	46	70	64	41	51	46	8	19	46
26	4847221	1	0	21	0	0	0	0	1	1	0	0	0	0	0	0	0	0	0	0	0	0	0	0	2	160	53	100	90	20	0	0	0	0	0	0	0	0	0	70	72	73	67	71	73	72	8	2	0
27	1729876	1	0	41	0	0	0	5	0	1	0	0	0	0	1	0	0	0	1	0	0	0	0	0	0	165	74	120	80	27	0	0	0	0	0	0	0	0	0	75	73	75	76	73	74	73.5	1	1	36
28	4841459	1	0	38	0	0	0	0	1	0	0	0	0	0	0	0	0	0	0	0	0	0	0	0	0	162	66	120	90	25	0	0	0	0	0	0	0	0	0	66	75	70	62	78	73	75.5	11	6	10
29	3306073	0	1	55	0	0	0	4.5	0	0	0	0	0	1	0	0	0	0	0	0	0	0	0	0	0	152	57	140	80	24	0	0	0	0	0	0	0	0	0	78	73	76	81	78	69	73.5	6	11	31
30	4388701	1	0	41	0	0	0	2	0	0	0	0	0	0	0	0	0	0	0	0	0	0	0	0	2	162	58	120	80	22	0	0	0	0	0	0	0	0	0	58	64	60	56	64	65	64.5	6	1	31
31	4844397	1	0	40	0	0	0	3.5	0	1	0	0	0	0	0	0	0	0	1	0	0	0	0	0	3	150	60	130	90	26	0	0	0	0	0	0	0	0	0	82	82	81	83	82	82	82	2	0	13
32	4355560	1	0	42	0	0	0	8	1	1	1	0	1	0	0	0	0	0	0	0	0	0	0	0	3	165	74	120	80	27	0	0	0	1	1	0	0	0	6	61	46	63	59	50	43	46.5	6	14	24
33	4843584	1	0	73	1	0	0	12	1	0	1	0	0	0	0	0	0	0	0	0	0	0	0	0	2	158	63	140	90	25	0	0	0	0	1	1	0	0	8	49	48	49	50	49	47	48	2	4	49
34	5467321	1	0	43	1	0	0	2	0	0	0	0	0	0	0	0	0	0	0	0	0	0	0	0	0	160	64	120	80	25	0	0	0	0	0	0	0	0	4	60	74	59	62	74	75	74.5	4	1	32
35	4842736	0	1	33	0	0	0	5	1	1	0	0	0	0	0	0	0	0	0	0	0	0	0	0	0	156	47	120	90	19	0	0	0	0	0	0	0	0	2	7	15	7	7	16	14	15	0	12	5
36	4843642	1	0	26	0	0	0	0.6	1	1	0	0	0	0	0	0	0	0	0	0	0	0	0	0	2	152	52	120	70	22	0	0	0	0	0	0	0	0	0	77	75	76	78	76	74	75	2	2	3
37	4843644	1	0	33	0	0	0	0	1	1	0	0	0	0	1	0	0	0	0	0	0	0	0	0	0	169	65	120	88	22	0	0	0	0	0	0	0	0	0	64	73	64	64	73	73	73	0	0	12
38	4152334	1	0	51	0	0	0	0	0	1	0	0	0	0	0	0	0	0	1	0	0	0	0	0	2	165	66	120	70	24	0	0	1	1	1	1	1	1	0	58	82	58	58	83	81	82	0	2	29
39	4829471	1	0	65	1	1	0	14	1	1	1	0	1	0	0	0	0	0	0	1	1	0	0	0	4	176	79	120	90	25	1	1	1	1	1	1	0	0	8	38	22	41	36	23	21	22	12	8	41
40	4544864	1	0	31	1	0	0	0	0	0	0	0	0	0	0	0	1	0	0	0	0	0	0	0	1	164	45	120	80	16	0	0	1	1	0	0	0	0	0	73	75	75	71	75	75	75	5	0	0
41	4326670	1	0	55	0	0	0	7	0	0	0	0	0	0	0	0	0	0	0	0	0	0	0	0	4	157	58	120	90	23	0	0	0	0	0	0	0	0	6	43	45	42	45	43	47	45	6	8	39
42	4488811	1	0	33	0	0	0	8	1	0	1	0	0	0	0	0	0	1	0	0	0	0	0	0	2	174	73	130	100	24	0	0	0	0	0	0	0	0	6	59	57	61	57	56	59	57.5	6	5	11
43	4846432	0	1	65	0	0	0	10	0	0	0	0	0	0	0	0	0	0	0	0	0	0	0	0	0	154	61	130	90	25	0	0	0	0	0	0	0	0	0	41	74	45	38	75	74	74.5	15	1	63
44	4848399	1	0	46	1	0	0	5	0	0	1	0	0	0	0	0	0	0	0	0	0	0	0	0	2	160	41	120	80	16	0	0	0	0	0	0	0	0	0	76	71	75	77	70	72	71	2	2	15
45	4511290	0	1	49	0	0	0	8	0	0	1	0	0	0	0	0	0	0	0	1	0	0	0	0	0	163	57	120	80	21	0	0	0	1	1	0	0	0	8	60	17	64	56	14	20	17	12	30	42
46	4313345	1	0	44	1	1	0	5	1	1	0	0	0	0	0	0	0	0	0	0	0	0	0	0	0	160	47	120	90	18	0	0	0	0	0	0	0	0	6	77	72	77	77	60	85	72.5	0	29	53
47	3266791	1	0	26	0	0	0	0	0	0	0	0	0	0	0	0	0	0	0	0	0	0	0	0	1	161	79	120	80	30	0	0	0	0	0	0	0	0	0	75	81	76	74	82	81	81.5	2	1	10
48	4355871	1	0	47	0	0	0	12	0	0	1	0	0	0	0	0	0	0	0	0	0	1	0	0	2	165	55	120	80	20	0	0	0	0	0	0	0	0	6	65	52	70	61	51	54	52.5	12	5	28
49	2297844	1	0	54	0	0	0	2	1	1	0	0	0	0	0	0	0	0	0	0	0	0	0	0	0	162	75	120	90	28	0	0	0	0	0	0	0	0	8	40	62	44	37	60	65	62.5	15	7	42
50	4833208	1	0	54	0	1	0	1	1	1	0	0	0	0	0	0	0	0	0	0	0	0	0	0	1	171	59	120	90	20	0	0	0	0	0	0	0	0	0	74	79	79	70	79	79	79	11	0	46
51	4846279	1	0	64	1	1	0	10	1	1	0	0	0	1	0	0	0	0	0	0	0	0	0	0	0	162	76	120	90	28	0	0	0	0	0	0	1	1	6	69	51	70	68	48	54	51	2	11	47
52	4765510	1	0	60	1	0	0	12	0	1	1	0	0	0	0	0	0	0	0	0	0	0	1	0	2	164	75	120	90	27	0	0	0	0	0	0	0	0	8	54	32	62	46	27	38	32.5	25	28	51
53	4843286	0	1	33	0	0	0	2.5	0	1	0	0	0	0	1	0	0	0	0	0	0	0	0	0	3	153	66	120	90	28	1	0	1	1	0	0	0	0	0	53	61	58	49	63	60	61.5	15	4	20
54	4841661	1	0	29	0	0	0	3	0	0	0	0	0	0	1	0	0	0	0	0	0	0	0	0	1	175	78	120	90	25	0	0	0	0	0	0	0	0	0	86	85	88	84	85	85	85	4	0	27
55	4577844	1	0	54	0	0	0	18	0	0	0	0	0	0	0	0	0	0	0	0	0	0	0	0	0	163	54	120	90	20	0	0	0	0	0	0	0	0	8	47	31	51	44	26	36	31	13	27	40
56	4843323	0	1	55	0	0	0	10	1	0	0	0	0	0	0	0	0	1	0	0	0	1	0	0	2	147	65	120	90	30	0	0	0	0	1	0	0	0	6	26	15	25	27	18	13	15.5	7	27	58
57	4783841	1	0	47	0	0	0	3	0	0	0	0	0	1	0	0	0	0	0	0	0	0	0	0	0	163	63	120	90	23	0	0	0	0	0	0	0	0	0	76	73	78	74	76	71	73.5	5	6	32
58	4850388	1	0	49	0	0	0	2	0	0	0	0	0	0	0	0	0	0	0	0	0	0	0	0	0	165	63	140	90	23	0	0	0	0	0	0	0	0	0	67	73	71	64	71	75	73	9	5	42
59	4845196	1	0	44	0	0	0	1	1	1	0	0	0	0	0	0	1	0	0	0	0	0	0	0	0	169	76	120	90	26	0	0	0	0	0	0	0	0	0	63	79	67	59	78	80	79	11	2	21
60	4849711	1	0	57	0	0	0	6	1	1	0	0	0	0	0	0	0	0	0	0	0	0	0	0	2	179	83	120	90	25	0	0	0	0	0	0	0	0	6	64	59	65	63	54	64	59	3	15	74
61	4851873	0	1	43	0	0	0	5	1	1	0	0	0	1	0	0	0	0	0	0	0	0	0	0	0	160	51	130	88	19	0	0	0	0	0	0	0	0	8	74	53	76	73	53	54	53.5	3	1	17
62	4830798	1	0	39	0	0	0	0.5	0	0	0	0	0	0	0	0	0	0	1	0	0	0	0	0	0	183	82	120	78	24	0	0	0	0	0	0	0	0	0	60	72	58	63	69	75	72	7	8	15
63	4426017	1	0	54	0	0	0	4	1	1	0	0	0	0	0	0	0	0	0	0	0	0	0	0	3	162	116	120	80	44	0	0	1	1	1	1	1	1	0	85	80	86	84	82	78	80	2	4	45
64	4855610	0	1	52	0	0	0	0	0	0	0	0	0	0	0	0	0	0	0	0	0	0	0	0	0	162	55	120	88	20	0	0	1	1	1	1	1	1	0	38	76	39	38	73	79	76	2	7	14
65	4852891	1	0	55	0	0	0	0	1	1	0	0	0	1	0	0	0	0	1	0	0	0	0	0	0	167	60	140	78	21	0	0	1	1	0	0	0	0	0	48	71	53	43	67	75	71	18	10	34
66	4854558	1	0	52	0	0	0	6	0	1	1	0	1	1	0	0	0	0	0	0	0	0	0	0	3	168	63	120	80	22	0	0	1	1	0	0	0	0	6	55	58	59	51	54	63	58.5	13	14	32
67	4854560	1	0	36	0	0	0	2	0	1	0	0	0	0	1	0	0	0	0	0	0	0	0	0	1	166	65	150	80	23	0	0	0	0	0	0	0	0	4	78	65	76	80	61	69	65	5	11	34
68	4850761	0	1	33	0	0	0	1	1	1	0	0	0	1	0	0	0	0	0	0	0	0	0	0	0	162	69	130	90	26	0	0	0	0	0	0	0	0	0	76	77	77	76	80	75	77.5	1	6	10
69	4846122	1	0	35	0	0	0	0	0	0	0	0	0	0	0	0	0	0	1	0	0	0	0	0	2	179	80	120	90	24	0	0	0	0	0	0	0	0	0	79	75	82	77	73	77	75	6	5	19
70	4850420	0	1	36	0	0	0	6	0	0	0	0	0	0	0	0	0	0	0	0	1	1	0	0	0	164	63	160	90	23	0	0	0	0	0	0	0	0	6	57	57	58	56	59	55	57	3	6	22
71	4854246	1	0	35	1	0	0	0	0	0	0	0	0	1	1	0	1	0	0	0	0	0	0	0	2	162	64	120	88	24	0	0	0	0	0	0	0	0	0	68	71	67	69	71	71	71	2	0	58
72	4850978	1	0	55	1	1	0	12	0	0	0	0	1	0	0	0	0	0	0	0	0	0	0	0	0	157	47	110	70	19	0	0	0	0	0	0	0	0	6	7	12	6	8	13	12	12.5	25	7	34
73	4850380	1	0	65	0	1	0	8	1	0	0	0	0	1	0	0	0	1	0	0	0	0	0	1	1	161	71	130	70	27	0	0	0	0	0	0	0	0	8	51	60	53	50	59	62	60.5	5	4	45
74	4855944	1	0	47	0	0	0	10	1	0	0	0	0	1	0	0	0	0	1	0	0	0	0	0	2	166	64	130	80	23	0	0	0	0	0	0	0	0	4	68	81	68	68	80	82	81	0	2	10
75	4288725	1	0	65	0	0	1	5	1	1	0	0	0	0	1	1	0	0	0	0	0	0	0	0	0	160	63	130	80	24	0	0	0	0	0	0	0	0	6	32	34	34	31	31	37	34	8	16	44
76	3613122	1	0	49	0	0	0	11	0	0	0	0	0	1	0	0	0	0	0	0	0	0	0	0	0	164	54	120	90	20	0	0	0	0	0	0	0	0	4	80	68	82	79	66	70	68	3	5	25
77	4852962	1	0	50	0	0	0	12.5	1	0	1	0	0	0	0	0	0	0	0	1	0	0	0	0	0	164	74	120	110	27	1	1	1	1	1	1	0	1	8	28	32	32	32	32	31	31.5	6	19	25
78	4859058	0	1	18	0	0	0	7	1	1	0	0	0	0	0	0	1	1	0	0	0	0	0	0	0	145	47	120	100	22	0	0	0	0	0	0	0	0	6	78	67	80	76	66	69	67.5	5	4	0
79	4849126	0	1	23	0	0	0	5	1	1	0	0	0	1	0	0	0	0	0	0	0	0	0	0	1	163	76	120	90	28	1	1	1	1	0	0	0	0	6	14	19	15	13	17	21	19	13	19	21
80	4845048	1	0	52	0	0	0	0.2	0	1	0	0	0	0	0	0	0	0	1	0	0	0	0	0	2	163	64	150	80	24	0	0	0	0	0	0	0	0	0	58	81	56	60	82	80	81	6	2	23
81	4854315	1	0	37	1	0	0	0	0	1	0	0	0	0	0	0	0	0	0	0	0	0	0	0	2	168	68	120	90	24	0	0	0	0	0	0	0	0	0	52	73	53	51	73	74	73.5	3	1	8
82	4849761	1	0	67	0	0	1	10	1	1	0	0	0	0	1	1	0	0	0	0	0	0	0	0	2	157	62	170	70	25	0	0	0	0	0	0	0	0	6	67	67	70	65	68	67	67.5	7	1	39
83	4850927	1	0	39	0	0	0	0.7	0	1	0	0	0	0	0	0	0	0	1	0	0	0	0	0	0	160	48	120	80	18	0	0	0	0	0	0	0	0	2	48	45	48	48	41	50	45.5	0	18	24
84	4848445	1	0	48	0	0	1	0	1	0	0	0	0	0	0	0	1	0	0	0	0	0	0	0	0	170	69	120	80	23	0	0	0	0	0	0	0	0	0	63	72	62	65	72	72	72	4	0	42
85	4859137	1	0	45	1	0	0	9	0	0	0	0	0	1	0	0	0	0	0	0	0	0	0	0	2	167	64	120	80	22	0	0	0	1	1	0	0	0	6	31	49	35	27	43	55	49	22	21	59
86	4859058	1	0	30	0	0	0	2	0	0	0	0	0	0	0	0	0	0	0	0	0	0	0	0	0	150	49	120	80	21	0	0	0	0	0	0	0	0	0	85	84	87	84	84	84	84	3	0	14
87	4852954	1	0	40	0	0	0	4	1	1	0	0	0	0	1	1	0	0	1	0	0	0	0	0	0	176	73	120	80	23	0	0	0	0	0	0	0	0	0	75	64	76	74	66	62	64	2	6	25
88	4847982	1	0	35	0	0	1	6	1	0	0	0	0	0	0	0	0	0	0	0	0	0	0	1	0	168	48	120	80	17	0	0	0	0	0	0	0	0	6	64	51	67	61	39	64	51.5	8	39	27
89	4740862	1	0	42	1	0	0	3	1	1	0	0	1	1	0	0	0	0	0	0	0	0	0	0	4	168	68	120	80	24	0	0	0	1	1	0	0	0	0	63	69	68	59	71	68	69.5	13	4	18
90	4858453	1	0	51	0	0	0	5	0	0	0	0	0	0	1	1	0	0	1	0	0	0	0	0	0	145	45	120	80	21	0	0	0	1	1	0	0	0	0	72	61	73	71	61	62	61.5	2	1	34
91	4876557	1	0	60	0	0	0	7	1	1	0	0	1	0	0	0	0	0	0	1	1	0	0	0	0	167	69	140	80	24	0	0	0	0	0	0	0	0	8	42	60	36	49	64	56	60	26	12	35
92	4722722	1	0	37	0	0	0	4	1	1	0	0	0	0	0	0	1	0	0	0	0	0	0	0	0	170	64	120	80	22	0	0	0	1	0	0	0	0	0	64	78	66	62	79	78	78.5	6	1	7
93	4842672	0	1	70	0	0	0	12	1	0	0	0	0	1	0	0	0	0	0	0	0	0	0	0	0	150	55	120	80	24	0	0	0	0	0	0	0	0	8	55	74	58	53	74	74	74	8	0	39
94	2167806	1	0	30	0	0	0	5	0	1	0	0	0	1	1	1	0	0	1	0	0	0	0	0	0	163	56	120	80	21	0	0	0	0	0	0	0	0	0	71	83	74	68	83	84	83.5	8	1	30
95	4855425	1	0	48	0	0	0	4	0	1	0	0	0	0	1	1	0	0	0	0	0	0	0	0	0	163	76	150	80	28	0	0	0	0	0	0	0	0	0	66	80	66	67	79	81	80	1	2	40
96	4856863	1	0	74	0	1	0	10	1	1	0	0	0	1	0	0	0	1	0	0	0	0	0	0	0	168	82	140	80	29	0	0	0	0	0	0	0	0	6	20	21	24	16	21	21	21	33	0	60
97	4667813	1	0	61	0	0	0	22	0	0	0	0	0	1	0	0	0	0	0	1	1	0	0	0	2	172	87	130	80	29	0	0	0	0	0	0	0	0	6	41	47	46	37	50	44	47	19	12	47
98	4955492	1	0	24	0	0	1	2	1	0	0	0	0	1	0	0	0	0	0	0	0	0	0	0	0	163	78	120	80	29	0	0	0	0	0	0	0	0	0	84	87	84	84	87	87	87	0	0	0
99	4865228	1	0	32	0	0	0	5	0	1	0	0	0	0	0	0	0	0	0	0	0	0	0	0	0	160	73	120	80	28	0	0	0	0	0	0	0	0	0	63	65	64	63	66	64	65	1	3	14
100	4858964	1	0	69	1	1	0	9	0	0	0	0	0	0	0	0	0	0	0	0	0	0	0	0	2	150	62	130	80	27	0	0	0	0	0	0	0	0	6	67	62	70	65	63	62	62.5	7	1	44
101	4869902	1	0	41	0	0	0	2	1	1	0	0	0	1	1	1	0	0	1	0	0	0	0	0	0	167	59	130	80	21	0	0	0	0	0	0	0	0	0	65	70	63	67	71	69	70	5	2	10
102	4861242	0	1	50	0	0	0	6	1	1	1	0	0	0	0	0	0	0	0	0	0	0	0	0	0	165	72	130	80	26	1	1	1	1	0	0	0	0	6	64	54	63	65	55	53	54	3	3	38
103	4861280	1	0	48	0	0	0	2	1	1	0	0	0	0	0	0	0	0	0	0	0	0	0	0	2	170	73	120	90	25	0	0	0	0	0	0	0	0	0	77	79	78	77	76	82	79	1	7	24
104	4654730	1	0	41	1	0	0	7	0	0	0	0	0	0	0	0	0	0	0	0	0	0	0	0	4	154	70	110	80	29	0	0	0	0	0	0	0	0	6	30	37	29	32	37	38	37.5	9	2	35
105	4655509	1	0	30	0	0	0	2	1	1	0	0	0	0	0	0	0	0	0	0	0	0	0	0	0	158	67	120	78	26	0	0	1	1	0	0	0	0	0	70	70	71	70	71	69	70	1	2	10
106	4377150	1	0	43	1	0	0	1	1	0	0	0	0	0	1	0	1	0	0	0	0	0	0	0	2	158	57	120	78	22	0	0	0	0	0	0	0	0	0	71	76	72	70	75	77	76	2	2	15
107	4853077	0	1	56	0	0	0	16	1	0	0	0	0	0	0	0	0	0	0	0	0	0	0	0	2	161	71	120	80	27	0	0	0	0	0	0	0	0	6	30	45	32	28	42	49	45.5	12	14	57
108	4860971	1	0	50	1	0	0	5	0	1	0	0	0	0	0	1	0	0	1	0	0	0	0	0	0	166	75	120	78	27	0	0	0	0	0	0	0	0	0	53	78	58	49	78	78	78	15	0	36
109	4855610	0	1	51	0	0	0	12	1	0	1	0	0	0	0	0	0	0	0	0	0	0	1	0	0	155	50	130	88	20	1	0	0	1	1	0	0	0	6	33	36	44	23	23	50	36.5	47	54	50
110	4863697	1	0	64	0	0	0	0	1	1	0	0	0	0	0	0	1	0	0	0	0	0	0	0	1	160	66	120	78	25	0	0	0	0	0	0	0	0	4	60	53	58	62	48	59	53.5	6	18	40
111	4183639	1	0	48	1	0	0	7	0	0	0	0	0	0	0	0	0	0	0	0	0	0	0	0	2	164	55	130	90	20	0	0	0	0	0	0	0	0	6	19	40	24	15	40	41	40.5	37	2	28
112	4862711	1	0	45	0	0	0	0	1	0	0	0	0	0	1	0	0	0	0	0	0	0	0	0	3	165	50	140	78	18	0	0	0	0	0	0	0	0	0	82	81	81	84	81	82	81.5	3	1	9
113	3356722	1	0	37	0	0	1	4	0	0	0	0	0	0	0	0	0	0	0	0	0	0	0	0	0	165	47	120	98	17	0	0	0	0	0	0	0	0	0	64	81	69	60	82	81	81.5	13	1	2
114	4874424	1	0	57	0	0	0	2	0	0	0	0	0	0	1	0	0	0	0	0	0	0	0	0	3	167	63	160	110	22	0	0	0	0	0	0	0	0	4	40	52	38	42	48	56	52	9	14	36
115	4860355	1	0	39	1	0	1	1	1	1	0	0	0	0	1	0	0	0	0	0	0	0	0	0	1	170	65	120	74	22	0	0	1	1	1	1	1	1	0	69	76	75	64	77	75	76	14	2	15
116	4860330	1	0	66	0	0	0	6.5	1	1	0	0	0	0	0	0	0	0	0	1	1	0	0	0	0	162	62	140	82	23	0	0	0	0	0	0	0	0	6	39	55	42	37	57	54	55.5	11	5	40
117	4942953	1	0	55	0	0	0	22	1	1	0	0	0	0	0	0	0	0	0	0	0	0	0	0	0	159	51	200	100	20	1	1	1	1	1	1	0	0	8	55	14	59	52	7	21	14	11	66	28
118	4863750	1	0	50	0	1	0	0	0	0	0	0	0	0	0	0	0	0	1	0	0	0	0	0	0	163	65	140	110	24	0	0	1	1	0	0	0	0	0	13	60	13	13	62	58	60	0	6	28
119	4864324	1	0	50	1	1	0	2	1	1	0	0	0	1	1	1	0	0	0	0	0	0	0	0	2	163	65	200	110	0	0	0	0	0	0	0	0	0	0	15	61	15	15	63	60	61.5	0	4	27
120	4325570	0	1	51	0	0	0	1	1	1	0	0	0	0	0	0	1	0	0	0	0	0	0	0	0	150	70	124	99	31	0	0	0	0	0	0	0	0	0	75	73	78	72	75	72	73.5	7	4	38
121	3244001	1	0	45	0	0	0	7	1	1	0	0	0	0	0	0	0	0	0	0	1	0	0	0	0	160	62	160	98	24	0	0	0	0	0	0	0	0	6	18	12	22	15	12	12	12	31	0	44
122	4873198	1	0	41	0	0	0	2	0	1	0	0	0	0	0	0	0	0	1	0	0	0	0	0	2	160	53	120	88	20	0	0	0	0	0	0	0	0	0	75	75	80	71	74	77	75.5	11	3	20
123	4864926	1	0	64	0	0	0	0	0	1	0	0	0	0	0	0	0	0	0	0	0	0	0	0	1	151	56	120	94	24	0	0	0	0	0	0	0	0	0	30	67	32	28	68	67	67.5	12	1	46
124	4871762	0	1	65	0	0	0	0	1	1	0	0	0	0	0	0	0	0	0	0	0	0	0	0	0	149	52	120	80	23	0	0	0	0	0	0	0	0	4	36	29	39	34	29	29	29	12	0	44
125	4873270	0	1	56	0	0	0	0	0	1	0	0	0	1	0	0	0	0	1	0	0	0	0	0	3	147	48	120	78	22	0	0	0	0	0	0	0	0	0	72	71	72	73	70	73	71.5	1	4	27
126	4863545	1	0	46	0	0	0	0	1	0	0	0	0	0	0	0	0	0	0	0	0	0	0	0	2	165	68	120	82	24	0	0	0	0	0	0	0	0	0	79	72	81	78	72	73	72.5	3	1	29
127	4870914	1	0	33	0	0	0	0	0	0	0	0	0	0	0	0	0	0	0	0	0	0	0	0	0	174	86	110	80	28	0	0	0	0	0	0	0	0	0	81	68	83	79	66	70	68	4	5	23
128	4875410	1	0	41	0	0	0	2	0	0	0	0	0	0	1	1	0	0	0	0	0	0	0	0	2	165	94	150	90	34	0	0	1	1	1	1	1	1	0	60	63	55	65	72	55	63.5	15	23	34
129	3400251	1	0	66	0	0	0	4	1	1	0	0	0	0	1	1	0	0	1	0	0	0	0	0	2	160	58	120	88	22	0	0	1	1	1	1	1	1	0	69	60	70	68	56	65	60.5	2	13	37
130	4871079	0	1	36	0	0	0	0	1	1	0	0	0	0	1	1	1	0	1	0	0	0	0	0	0	154	83	120	80	34	0	0	0	0	0	0	0	0	0	60	78	59	62	78	79	78.5	4	1	37
131	4870762	0	1	50	0	0	0	0	1	1	0	0	0	0	1	1	0	0	0	0	0	0	0	0	0	158	50	120	80	20	0	0	1	1	0	0	0	0	0	62	74	63	61	75	74	74.5	3	1	18
132	4874402	1	0	39	1	0	0	8	0	0	1	0	0	0	0	0	0	0	0	0	0	0	0	0	0	170	92	160	98	31	0	0	0	0	0	0	0	0	8	70	80	71	69	80	80	80	2	0	21
133	4878565	1	0	55	1	0	0	8	1	1	0	0	0	0	1	1	0	0	0	0	0	0	0	1	1	162	45	120	98	17	0	0	0	0	0	0	0	0	6	44	40	36	53	36	45	40.5	32	20	20
134	4878435	1	0	63	1	0	0	12	1	1	1	0	0	0	0	0	1	1	0	0	0	0	0	0	0	170	70	160	88	24	0	0	0	0	0	0	0	0	6	35	39	32	39	33	46	39.5	17	28	35
135	4864943	1	0	24	0	0	0	0	1	1	0	0	0	0	1	1	0	0	0	0	0	0	0	0	0	168	40	120	92	14	0	0	0	0	0	0	0	0	0	83	78	83	83	75	82	78.5	0	8	0
136	4700081	0	1	37	0	0	0	6	0	1	0	0	0	0	0	0	0	0	0	1	1	0	0	0	0	152	70	120	98	30	0	0	0	0	0	0	0	0	6	58	48	60	57	43	53	48	5	18	25
137	4874343	1	0	36	0	0	0	0	0	1	0	0	0	0	0	0	0	0	0	0	0	0	0	0	0	175	76	120	88	24	0	0	0	0	0	0	0	0	0	72	72	79	66	77	68	72.5	16	11	11
138	4675322	0	1	38	0	0	0	6	1	1	0	0	0	0	0	0	0	1	1	0	0	0	0	0	0	152	73	120	92	31	0	0	0	0	0	0	0	0	6	54	59	55	53	59	60	59.5	3	1	43
139	4801140	0	1	27	0	0	0	0	0	1	0	0	0	0	0	0	0	0	1	0	0	0	0	0	1	160	68	104	98	26	0	0	0	0	0	0	0	0	0	65	68	67	64	69	67	68	4	2	8
140	4635195	1	0	25	0	0	0	0	1	0	0	0	0	0	0	0	0	0	0	0	0	0	0	0	4	167	56	110	94	20	0	0	0	0	0	0	0	0	0	84	87	83	85	88	87	87.5	2	1	0
141	4566511	1	0	42	0	0	0	0	0	0	0	0	0	0	0	0	0	0	0	0	0	0	0	0	1	163	74	110	98	27	0	0	1	1	1	1	1	1	0	52	81	59	46	81	82	81.5	22	1	14
142	4879092	0	1	40	0	0	0	0.8	0	0	0	0	0	0	0	0	1	0	0	0	0	0	0	0	3	143	48	110	88	23	0	0	1	1	1	1	1	1	0	61	71	55	67	69	73	71	17	5	29
143	4878468	0	1	38	0	0	0	0	1	1	0	0	0	0	0	0	0	0	1	0	0	0	0	0	0	154	70	120	90	29	0	0	0	0	0	0	0	0	0	73	76	74	72	76	76	76	2	0	16
144	4882613	1	0	55	0	0	0	0	1	1	0	0	0	0	1	1	0	0	1	0	0	0	0	0	3	146	50	120	90	23	0	0	1	1	0	0	0	0	0	45	56	43	48	53	59	56	10	10	26
145	4864297	1	0	49	1	1	0	1	1	1	0	0	0	0	1	1	0	0	0	0	0	0	0	0	0	172	92	120	80	31	0	0	0	0	0	0	0	0	0	83	62	85	82	59	66	62.5	3	10	41
146	4355605	1	0	26	0	0	0	0	0	0	0	0	0	0	0	0	0	0	1	0	0	0	0	0	0	176	86	120	90	27	0	0	0	0	0	0	0	0	0	72	74	75	69	76	72	74	8	5	15
147	4879919	1	0	55	0	0	0	8	1	1	0	0	0	0	0	0	0	0	0	0	0	0	0	0	0	166	66	110	98	23	0	0	0	0	0	0	0	0	4	61	69	62	60	72	67	69.5	3	6	25
148	4456953	0	1	52	0	0	0	5	1	1	0	0	0	0	1	0	1	0	0	0	0	0	0	0	0	158	59	120	90	23	0	0	0	0	0	0	0	0	4	38	68	43	34	65	71	68	20	8	30
149	3236223	0	1	51	0	0	0	7	1	1	0	0	0	0	0	0	0	0	0	0	0	0	0	0	0	152	52	120	90	22	0	0	0	0	0	0	0	0	4	53	61	58	49	57	66	61.5	15	13	21
150	4866392	1	0	53	1	1	0	0	0	1	0	0	0	1	0	0	0	0	1	0	0	0	0	0	1	157	53	120	78	21	0	0	0	0	0	0	0	0	0	53	74	57	49	73	76	74.5	14	3	33
151	4532991	1	0	52	0	0	0	7	0	1	0	0	0	0	0	0	0	0	0	1	0	1	0	0	0	168	60	130	90	21	0	0	0	0	1	1	1	1	6	58	32	60	56	34	30	32	6	11	48
152	4869529	1	0	41	0	0	0	0	1	1	0	0	0	0	0	0	1	0	0	0	0	0	0	0	1	168	65	150	78	23	0	0	0	0	0	0	0	0	0	71	83	75	68	82	84	83	9	2	15
153	4874338	1	0	23	0	0	0	0	0	1	0	0	0	0	0	0	0	0	1	0	0	0	0	0	1	173	69	120	90	23	0	0	0	0	0	0	0	0	0	77	77	80	74	77	78	77.5	7	1	38
154	4881187	0	1	46	0	0	0	0	1	0	0	0	0	0	1	0	1	0	0	0	0	0	0	0	0	158	55	120	90	22	0	0	1	1	1	1	1	1	0	76	77	75	77	75	80	77.5	2	6	57
155	4874377	1	0	68	0	0	0	10	0	0	0	0	0	0	0	0	0	0	0	0	0	0	0	0	1	155	60	180	90	24	0	0	0	0	0	0	0	0	6	56	48	59	54	47	49	48	8	4	43
156	4881632	0	1	48	0	0	0	10	0	0	0	0	0	1	0	0	0	0	0	0	0	0	0	0	0	158	50	130	90	20	0	0	0	0	0	0	0	0	0	61	63	60	63	59	68	63.5	4	13	23
157	4885103	1	0	45	0	0	0	4	1	1	0	0	0	0	1	0	0	0	1	0	0	0	0	0	2	163	67	120	88	25	0	0	1	1	0	0	0	0	0	72	79	73	72	78	81	79.5	1	3	14
158	4881055	0	1	27	0	0	0	0	1	1	0	0	0	0	0	0	0	0	1	0	0	0	0	0	0	151	63	120	90	27	0	0	0	0	0	0	0	0	0	51	79	66	36	78	80	79	45	2	2
159	4869381	0	1	46	0	0	0	2	1	1	0	0	0	0	1	0	0	0	0	0	0	0	0	0	1	154	55	120	88	23	0	0	0	0	0	0	0	0	0	69	75	70	68	73	78	75.5	2	6	58
160	3866018	0	1	50	0	0	0	4	0	0	0	0	0	0	0	0	0	0	0	0	0	0	0	0	1	151	77	140	80	33	0	0	0	0	0	0	0	0	6	34	32	34	35	28	36	32	2	22	57
161	3455612	0	1	44	0	0	0	5	1	1	1	0	0	0	1	0	0	0	0	0	0	0	0	0	1	162	73	140	90	27	0	0	0	0	0	0	0	0	6	15	13	16	15	11	15	13	6	26	45
162	4879770	1	0	56	0	0	0	7	1	1	0	0	0	0	0	0	1	1	0	0	0	0	0	0	0	168	55	120	88	19	0	0	0	0	0	0	0	0	0	73	76	77	70	82	71	76.5	9	13	17
163	4882581	1	0	56	1	0	0	8	1	1	0	0	0	0	0	0	0	0	0	0	0	0	0	0	0	166	70	120	92	25	0	0	0	0	0	0	0	0	8	39	72	40	39	72	73	72.5	2	1	39
164	4869372	0	1	54	0	0	0	6	0	1	0	0	0	0	0	0	0	0	1	0	0	0	0	0	0	155	60	120	88	24	0	0	0	0	0	0	0	0	0	53	79	50	56	79	79	79	10	0	34
165	4869762	0	1	29	0	0	0	10	0	1	0	0	0	0	0	0	0	0	0	0	0	0	0	0	0	154	72	110	90	30	0	0	0	0	0	0	0	0	0	61	72	63	60	73	71	72	4	2	31
166	4671031	1	0	78	0	0	0	8	1	1	0	0	0	0	0	0	0	1	0	0	0	1	0	0	0	164	73	120	84	27	0	0	1	1	1	1	0	0	6	15	39	18	12	37	41	39	33	9	55
167	3529925	0	1	53	0	0	0	6	0	1	0	0	0	0	0	0	0	0	1	0	0	0	0	0	0	156	60	190	88	24	0	0	1	1	1	1	1	1	0	59	76	62	56	72	80	76	9	10	42
168	4877743	1	0	40	0	0	0	4	1	0	0	0	0	0	0	0	0	0	0	0	0	0	0	0	0	135	35	120	80	19	0	0	1	1	1	1	1	1	0	44	79	43	45	78	81	79.5	4	3	3
169	4366710	1	0	55	1	1	0	10	0	0	0	0	0	0	0	0	0	0	0	0	0	0	0	0	0	168	81	130	78	28	0	0	0	0	0	0	0	0	4	31	42	29	33	41	44	42.5	12	6	47
170	3468120	0	1	38	0	0	0	2	0	0	0	0	0	0	0	0	0	0	0	0	0	0	0	0	0	154	72	110	82	30	0	0	1	1	0	0	0	0	0	42	72	52	33	75	70	72.5	36	6	24
171	4878561	0	1	49	0	0	0	3	1	1	0	0	0	0	0	0	0	0	1	0	0	0	0	0	0	152	74	120	80	32	0	0	0	0	0	0	0	0	0	80	76	82	78	76	77	76.5	4	1	64
172	4462294	1	0	67	0	0	0	10	1	1	1	0	0	0	0	0	0	0	0	1	0	0	0	0	0	172	71	120	78	23	0	0	0	0	0	0	0	0	6	17	9	20	15	11	7	9	25	36	43
173	4821543	1	0	56	0	0	0	11	1	1	0	0	0	0	0	0	0	0	0	0	0	0	1	0	0	167	72	120	88	25	0	0	0	0	0	0	0	0	0	66	73	65	68	72	74	73	4	2	57
174	4885730	1	0	53	1	0	0	7	0	0	0	0	0	0	0	0	0	0	1	0	0	0	0	0	0	164	61	120	98	22	0	0	0	0	0	0	0	0	0	53	38	54	52	39	37	38	3	5	48
175	4881080	1	0	53	0	0	0	7	1	1	0	0	0	0	0	0	0	0	0	0	1	0	0	0	0	159	66	120	100	26	0	0	0	0	0	0	0	0	0	65	53	64	67	53	54	53.5	4	1	38
176	4881150	1	0	38	1	1	0	0	1	1	0	0	0	0	0	0	1	0	0	0	0	0	0	0	0	162	60	110	40	22	0	0	0	0	0	0	0	0	0	72	82	73	71	82	82	82	2	0	23
177	4890214	1	0	21	0	0	0	5	1	1	0	0	0	0	0	0	0	0	0	0	0	0	0	0	0	160	35	120	60	13	0	0	0	0	0	0	0	0	4	34	65	36	32	65	66	65.5	11	1	6
178	4881131	1	0	45	0	0	0	0	0	1	0	0	0	0	0	0	0	0	1	0	0	0	0	0	0	161	76	160	110	29	0	0	0	0	0	0	0	0	0	52	68	50	55	73	63	68	9	13	47
179	4886879	0	1	76	0	0	0	10	0	1	0	0	1	0	0	0	0	0	0	0	0	0	0	0	0	159	77	160	80	30	0	0	1	1	1	1	0	0	6	38	9	42	34	6	12	9	19	50	62
180	4788270	1	0	49	0	1	0	15	1	1	0	0	0	0	0	0	0	1	0	0	0	0	1	0	0	166	42	120	100	15	0	0	0	0	0	0	0	0	8	22	3	22	22	5	2	3.5	0	60	43
181	4852919	1	0	53	1	1	0	0	0	1	0	0	0	1	0	0	0	0	1	0	0	0	0	0	1	159	48	120	80	18	0	0	1	1	1	1	1	1	0	58	68	59	58	68	68	68	1	0	28
182	4877823	1	0	47	0	0	0	4	1	0	0	0	0	0	0	0	0	0	0	0	0	0	0	0	3	166	70	120	98	25	0	0	0	0	0	0	0	0	0	74	71	83	66	71	71	71	20	0	34
183	4885731	1	0	62	0	0	0	10	0	0	0	0	0	0	1	0	0	0	0	0	0	0	0	0	1	156	76	160	88	31	0	0	1	1	0	0	0	0	6	51	67	54	48	67	67	67	11	0	42
184	4887528	0	1	54	0	0	0	1	0	0	0	0	0	0	0	0	0	0	0	0	0	0	0	0	0	155	74	120	80	30	0	0	0	0	0	0	0	0	2	56	61	55	58	57	66	61.5	5	13	44
185	4882455	1	0	60	0	0	0	2	1	1	0	0	0	0	0	0	0	0	1	0	0	0	0	0	4	149	40	120	90	18	0	0	0	0	0	0	0	0	0	58	74	63	54	75	73	74	14	2	27
186	4882427	1	0	51	0	0	0	3	1	1	0	0	0	0	0	0	0	0	1	0	0	0	0	0	0	157	90	120	88	36	0	0	0	0	0	0	0	0	0	70	64	70	70	69	60	64.5	0	13	57
187	4876569	1	0	62	0	0	0	4	1	1	0	0	0	1	0	0	0	0	0	0	0	0	0	0	0	167	69	120	90	24	0	0	0	0	0	0	0	0	0	61	66	59	64	68	65	66.5	7	4	40
188	4875113	1	0	33	0	0	0	2	0	0	0	0	0	0	0	0	0	0	1	0	0	0	0	0	1	176	86	120	80	27	0	0	0	0	0	0	0	0	0	79	75	79	79	76	74	75	0	2	13
189	4885401	1	0	54	0	0	0	5	1	1	0	0	0	0	0	0	0	0	0	0	0	0	0	0	0	170	75	120	88	25	0	0	0	0	0	0	0	0	0	59	64	54	65	61	68	64.5	16	10	39
190	4521009	1	0	47	0	0	0	6	1	1	0	0	0	0	0	0	1	1	0	0	0	0	0	0	1	175	82	120	88	26	0	0	0	0	0	0	0	0	0	52	60	54	51	62	59	60.5	5	4	27
191	3451228	0	1	45	0	0	0	2	1	1	0	0	0	0	1	0	0	0	0	0	0	0	0	0	0	167	67	120	86	24	0	0	0	0	0	0	0	0	0	66	69	58	75	68	70	69	22	2	27
192	4785564	0	1	54	0	0	0	1	0	1	0	0	0	0	0	0	0	0	1	0	0	0	0	0	0	155	74	120	88	30	0	0	0	0	0	0	0	0	0	39	62	38	41	60	64	62	7	6	44
193	4878422	1	0	47	0	0	0	3	0	1	0	0	0	0	1	0	0	0	0	0	0	0	0	0	3	177	72	120	84	22	0	0	1	1	1	1	1	1	0	89	77	89	89	81	74	77.5	0	8	19
194	4881022	0	1	55	0	0	0	7	1	1	0	0	0	0	0	0	0	1	0	0	0	0	1	0	3	160	68	120	90	26	0	0	0	0	0	0	0	0	6	58	55	64	53	59	52	55.5	17	11	68
195	4875544	1	0	60	1	0	0	0	0	1	0	0	0	0	0	0	0	0	1	0	0	0	0	0	0	157	95	130	66	38	0	0	0	0	0	0	0	0	0	77	76	76	78	79	73	76	2	7	53
196	4496068	1	0	58	1	0	0	8	1	0	0	0	0	0	0	0	0	1	0	0	0	1	0	0	4	170	64	150	78	22	0	0	0	0	0	0	0	0	6	71	52	72	71	48	56	52	1	14	30
197	4573187	1	0	58	0	0	0	2	0	0	0	0	0	0	1	0	0	0	0	0	0	0	0	0	0	164	64	120	82	23	0	0	0	0	0	0	0	0	0	47	75	38	56	75	75	75	32	0	36
198	4355129	1	0	54	0	0	0	0	0	0	0	0	0	0	0	0	0	0	0	0	0	0	0	0	0	155	55	130	90	22	0	0	0	0	0	0	0	0	0	51	74	57	46	74	75	74.5	19	1	43
199	4122398	1	0	66	0	0	0	3	1	1	0	0	0	0	1	0	0	0	0	0	0	0	0	0	0	168	70	120	88	24	0	0	0	0	0	0	0	0	0	38	71	38	38	69	73	71	0	5	58
200	4613289	0	1	51	0	0	0	5	1	1	0	0	0	0	0	0	0	0	1	0	0	0	0	0	0	159	63	120	80	24	0	0	0	0	0	0	0	0	0	51	60	54	49	55	65	60	9	15	29
201	2776042	1	0	62	1	0	0	10	1	1	0	0	1	0	0	0	0	0	0	0	0	0	0	0	0	168	64	110	60	22	0	0	0	0	0	0	0	0	0	71	79	74	68	79	80	79.5	8	1	38
202	4883584	1	0	41	0	0	0	3	0	0	0	0	0	0	0	0	0	0	1	0	0	0	0	0	1	172	55	120	70	18	0	0	0	0	0	0	0	0	0	49	69	40	59	68	71	69.5	32	4	33
203	4883503	0	1	54	0	0	0	16	1	1	0	0	0	0	0	0	0	0	0	0	0	0	0	0	0	153	64	140	88	27	0	0	0	0	0	0	0	0	0	31	52	35	28	53	51	52	20	3	65
204	4376220	1	0	60	0	0	0	0	1	1	0	0	0	0	1	0	0	0	0	0	0	0	0	0	0	170	61	120	70	21	0	0	0	0	0	0	0	0	0	67	81	66	69	82	81	81.5	4	1	22
205	3421667	1	0	42	1	0	0	0	1	1	0	0	0	0	0	0	0	0	0	0	0	0	0	0	1	162	60	120	70	22	0	0	0	0	0	0	0	0	0	57	71	59	55	71	71	71	6	0	30
206	4881217	1	0	26	0	0	0	1	0	1	0	0	0	0	0	0	0	0	1	0	0	0	0	0	2	168	67	120	80	23	0	0	1	1	1	1	1	1	0	81	85	80	82	86	85	85.5	2	1	4
207	4888151	1	0	32	1	1	0	0.6	0	1	0	0	0	0	0	0	0	0	0	0	0	0	0	0	0	168	55	120	90	19	0	0	1	1	1	1	1	1	0	75	69	78	73	67	72	69.5	6	6	3
208	4889452	1	0	38	0	0	0	1	1	1	0	0	0	0	0	0	0	0	0	0	0	0	0	0	1	168	85	120	86	30	0	0	0	0	0	0	0	0	0	77	55	77	77	52	59	55.5	0	11	25
209	4888099	1	0	76	0	0	0	7	0	1	0	0	0	0	0	0	0	0	0	0	0	0	0	0	1	168	59	120	78	20	0	0	1	1	0	0	0	0	0	33	44	34	33	42	46	44	2	8	77
210	4886837	0	1	55	0	0	0	5	1	0	0	0	0	0	0	0	0	0	0	0	0	0	0	0	0	154	75	120	88	31	0	0	0	0	0	0	0	0	0	59	51	57	62	52	50	51	8	3	56
211	4678296	1	0	68	0	1	0	8	0	0	0	0	0	0	0	0	0	0	0	0	0	0	0	0	0	168	64	140	90	22	0	0	0	0	0	0	0	0	0	57	45	56	59	49	42	45.5	5	14	45
212	4886410	1	0	60	1	1	0	7	0	0	0	0	0	1	0	0	0	0	0	0	1	0	0	0	0	157	67	110	88	27	0	0	0	0	0	0	0	0	0	56	47	62	51	46	48	47	17	4	57
213	4888883	1	0	70	0	0	0	3	1	1	0	0	0	0	0	0	0	0	1	0	0	0	0	0	4	166	72	140	78	26	0	0	0	0	0	0	0	0	0	54	67	56	53	67	67	67	5	0	42
214	4566112	1	0	65	0	0	0	8	1	1	1	0	0	0	0	0	0	0	0	0	0	0	0	0	0	170	81	120	88	28	0	0	0	0	0	0	0	0	6	63	35	64	63	36	34	35	1	5	51
215	478980	1	0	65	0	0	0	2	1	1	0	0	0	0	1	0	0	0	0	0	0	0	0	0	1	168	80	120	72	28	0	0	0	0	0	0	0	0	0	48	62	42	55	64	61	62.5	23	4	73
216	4875458	1	0	50	0	0	0	3	0	0	0	0	0	0	0	0	0	0	1	0	0	0	0	0	0	165	49	100	74	17	0	0	0	0	0	0	0	0	0	40	65	36	45	68	63	65.5	20	7	16
217	4883390	1	0	41	0	0	0	1	1	1	0	0	0	0	0	0	0	0	0	0	0	0	0	0	0	168	68	120	88	24	0	0	0	0	0	0	0	0	0	54	60	56	52	55	66	60.5	7	16	28
218	4593117	1	0	36	0	0	0	5	1	1	0	0	0	1	0	0	0	0	0	0	0	0	0	0	0	168	76	120	70	26	0	0	0	0	0	0	0	0	0	81	80	83	79	80	81	80.5	4	1	12
219	4882619	1	0	43	0	0	0	2	1	1	0	0	0	0	0	0	0	0	0	0	0	0	0	0	2	169	93	120	80	32	0	0	1	1	1	1	1	1	0	67	70	71	63	71	69	70	11	2	32
220	4886725	1	0	66	0	0	0	10	0	1	0	0	1	0	0	0	0	0	0	1	0	0	0	0	1	176	100	120	90	32	0	0	1	1	1	1	1	1	0	53	46	51	55	51	42	46.5	7	17	56
221	4893633	1	0	41	0	0	0	4	0	1	0	0	0	0	0	0	0	0	0	0	0	0	0	0	0	167	82	130	70	29	0	0	0	0	0	0	0	0	0	82	85	82	82	85	85	85	0	0	22
222	4885732	1	0	61	0	0	0	7	1	1	0	0	0	0	0	0	0	1	0	0	0	0	1	0	0	168	68	120	60	24	0	0	1	1	0	0	0	0	0	39	38	39	39	39	38	38.5	0	2	48
223	4890480	1	0	52	0	0	0	6	0	1	0	0	0	0	0	0	0	0	0	1	0	0	1	0	0	154	50	120	80	21	0	0	0	0	0	0	0	0	0	48	35	54	43	33	37	35	20	10	32
224	4891152	1	0	52	0	0	0	7	1	0	0	0	0	0	0	0	0	1	0	1	1	0	0	0	3	172	57	120	80	19	0	0	0	0	0	0	0	0	0	23	19	25	22	16	22	19	12	27	46
225	4633160	1	0	42	1	0	0	3	1	1	0	0	0	0	0	0	0	0	0	0	0	0	0	0	0	168	50	120	80	17	0	0	0	0	0	0	0	0	0	54	57	60	49	55	59	57	18	6	15
226	4828157	1	0	49	1	0	0	5	0	1	0	0	0	0	1	0	0	0	1	0	0	0	0	0	0	164	79	120	90	29	0	0	0	0	0	0	0	0	0	48	61	49	47	59	63	61	4	6	49
227	4863673	1	0	45	1	0	0	2	1	0	0	0	0	0	0	0	0	0	0	0	0	0	0	0	0	170	65	120	80	22	0	0	0	0	0	0	0	0	0	69	79	78	60	76	82	79	23	7	12
228	4756884	0	1	59	0	0	0	2	1	1	0	0	0	0	1	0	0	0	0	0	0	0	0	0	0	154	66	120	60	27	0	0	0	0	0	0	0	0	0	53	70	51	55	69	71	70	7	2	58
229	4887589	1	0	58	0	0	0	9	0	1	0	0	0	0	0	0	0	1	0	0	0	0	0	0	0	169	65	120	80	22	0	0	0	0	0	0	0	0	0	55	51	52	59	50	53	51.5	11	5	36
230	4890515	0	1	34	0	0	0	2	1	1	0	0	0	0	0	0	0	0	0	0	0	0	0	0	0	166	63	110	70	22	0	0	0	0	0	0	0	0	0	59	67	62	57	63	71	67	8	11	51
231	4885815	0	1	39	0	0	0	7	0	0	0	0	0	0	0	0	0	0	0	0	0	0	0	0	0	151	70	120	80	30	0	0	0	0	0	0	0	0	0	62	47	65	60	45	50	47.5	7	10	27
232	4895588	0	1	48	0	0	0	5	0	0	0	0	0	0	0	0	0	0	1	0	0	0	0	0	3	141	41	120	80	20	0	0	0	0	0	0	0	0	0	65	58	70	60	53	64	58.5	14	17	29
233	4896919	1	0	43	0	0	0	0	0	0	0	0	0	0	0	0	0	0	0	0	0	0	0	0	1	168	64	120	90	22	0	0	0	0	0	0	0	0	0	59	72	61	58	70	74	72	4	5	28
234	4891511	1	0	35	0	0	0	1	0	0	0	0	0	0	0	0	0	0	0	0	0	0	0	0	2	161	70	120	70	27	0	0	0	0	0	0	0	0	0	58	80	61	55	80	81	80.5	9	1	8
235	4743293	1	0	45	0	0	0	2	0	0	0	0	0	0	0	0	0	0	0	0	0	0	0	0	0	147	55	120	60	25	0	0	0	0	0	0	0	0	0	74	79	78	71	76	83	79.5	8	8	26
236	4890383	1	0	62	1	0	0	7	0	1	0	0	0	0	0	0	0	0	0	0	0	0	0	0	2	165	82	120	80	30	0	0	0	0	0	0	0	0	8	76	77	78	74	79	76	77.5	5	3	48
237	4895881	1	0	58	0	0	0	12	1	1	0	0	0	0	0	0	0	0	0	0	0	0	0	0	1	170	69	150	80	23	0	0	0	0	0	0	0	0	0	21	49	21	22	49	50	49.5	4	2	36
238	4892570	1	0	44	1	1	0	8	1	1	1	0	0	0	0	0	0	0	0	0	0	0	0	0	1	174	68	120	80	22	0	0	0	0	0	0	0	0	6	83	54	84	83	54	54	54	1	0	30
239	4891025	1	0	29	0	0	0	7	0	1	0	0	0	0	0	0	0	0	0	1	0	0	0	0	2	141	34	110	90	17	0	0	0	0	0	0	0	0	0	55	64	60	50	61	67	64	16	8	39
240	4888772	1	0	68	0	0	0	2	0	0	0	0	0	0	1	0	0	0	0	0	0	0	0	0	0	168	64	120	80	22	0	0	0	0	0	0	0	0	0	63	80	66	60	82	79	80.5	9	3	63
241	4892588	0	1	45	0	0	0	5	1	1	0	0	0	0	0	0	0	0	1	0	0	0	0	0	0	152	63	140	60	27	0	0	0	0	0	0	0	0	0	69	65	68	71	66	65	65.5	4	1	20
242	4895595	0	1	52	0	0	0	3	1	1	0	0	0	0	0	0	0	0	0	0	0	0	0	0	2	148	63	120	80	28	0	0	0	0	0	0	0	0	0	76	70	77	76	68	73	70.5	1	6	45
243	4357811	1	0	51	1	1	0	2	1	1	0	0	0	1	0	0	0	0	0	0	0	0	0	0	1	157	68	120	88	27	0	0	0	0	0	0	0	0	0	48	68	55	42	69	67	68	23	2	30
244	4895598	1	0	23	0	0	0	0	1	1	0	0	0	0	0	0	0	0	1	0	0	0	0	0	0	143	39	120	80	19	0	0	0	0	1	1	0	0	0	78	80	80	76	80	81	80.5	5	1	0
245	4895936	1	0	64	0	0	0	0	1	1	0	0	0	0	0	0	0	0	0	0	0	0	0	0	1	166	67	130	80	24	0	0	0	0	0	0	0	0	0	70	63	70	70	62	65	63.5	0	4	35
246	2433998	1	0	42	0	0	0	0	0	0	0	0	0	0	0	0	0	0	0	0	0	0	0	0	0	170	78	120	90	26	0	0	0	0	0	0	0	0	0	48	71	46	50	71	72	71.5	8	1	27
247	3600282	0	1	65	0	0	0	8	1	0	0	0	1	0	0	0	0	0	0	0	0	0	0	0	1	151	54	120	89	23	0	0	0	0	0	0	0	0	0	61	62	60	62	57	68	62.5	3	16	38
248	4755156	1	0	34	0	0	0	2	0	1	0	0	0	0	1	0	0	0	0	0	0	0	0	0	0	162	69	120	60	26	0	0	0	0	0	0	0	0	0	81	85	84	79	85	85	85	5	0	15
249	3568921	0	1	45	0	0	0	7	1	1	0	0	0	1	0	0	0	0	0	1	0	0	1	1	1	143	55	120	80	26	0	0	0	0	0	0	0	0	4	68	69	67	70	65	73	69	4	10	21
250	4899028	1	0	62	0	0	0	20	0	0	0	0	0	0	0	0	0	0	0	0	0	0	0	0	1	160	75	130	80	29	0	0	0	0	0	0	0	0	0	67	51	69	66	50	53	51.5	4	5	60
251	4862646	0	1	53	0	0	0	9	1	1	0	0	0	0	0	0	0	0	0	0	0	1	0	0	0	151	51	120	77	22	0	0	0	0	0	0	0	0	0	63	58	66	60	56	61	58.5	9	8	49
252	4891601	1	0	40	0	0	0	0	0	0	0	0	0	0	0	0	0	0	0	0	0	0	0	0	1	160	62	130	88	24	0	0	0	0	0	0	0	0	0	60	70	64	57	65	75	70	10	13	24
253	4893197	1	0	56	0	0	0	2	1	1	0	0	0	0	1	0	0	0	0	0	0	0	0	0	0	168	60	160	90	21	0	0	0	0	0	0	0	0	4	81	81	81	82	82	80	81	1	2	34
254	4895536	1	0	58	0	0	0	4	1	1	0	0	0	0	0	0	0	0	0	0	0	0	0	0	0	171	104	110	70	35	0	0	0	0	0	0	0	0	4	53	62	56	51	65	59	62	8	9	46
255	4900447	1	0	49	0	0	0	1	1	1	0	0	0	0	1	0	0	0	0	0	0	0	0	0	0	155	50	160	100	20	0	0	0	0	0	0	0	0	0	61	82	59	64	81	83	82	7	2	13
256	4897707	1	0	58	1	0	0	2	1	1	0	0	0	0	0	0	0	0	0	0	0	0	0	0	0	157	64	130	80	25	0	0	0	0	0	0	0	0	0	69	72	66	73	74	71	72.5	9	4	58
257	3234436	1	0	62	1	0	1	12	1	0	0	0	0	0	0	0	0	0	0	0	0	0	0	0	0	172	70	120	78	23	0	0	0	0	0	0	0	0	0	49	58	66	48	58	58	58	5	0	44
258	4900321	0	1	61	0	0	0	2	0	0	0	0	0	0	0	0	0	0	1	0	0	0	0	0	1	170	75	140	80	25	0	0	0	0	0	0	0	0	0	48	66	52	44	65	67	66	15	2	38
259	4353443	1	0	60	0	0	0	2	0	0	0	0	0	0	1	0	0	0	0	0	0	0	0	0	1	162	79	120	90	30	0	0	0	0	0	0	0	0	0	59	84	67	51	85	83	84	23	2	52
260	3457812	0	1	55	0	0	0	12	0	0	1	0	0	0	0	0	0	0	0	0	1	0	0	0	0	153	75	120	78	32	0	0	0	0	0	0	0	0	0	22	15	66	28	13	17	15	42	23	85
261	4897411	1	0	58	0	0	0	2	0	0	0	0	0	0	0	0	0	0	0	0	0	0	0	0	0	158	55	120	82	22	0	0	0	0	0	0	0	0	0	29	65	34	24	68	62	65	29	8	29
262	4904238	0	1	32	0	0	0	1	0	0	0	0	0	0	1	0	0	0	0	0	0	0	0	0	0	158	54	120	74	21	0	0	0	0	0	0	0	0	0	75	74	75	76	73	75	74	1	2	7
263	4898965	1	0	58	1	0	0	3	1	1	0	0	0	0	0	0	0	0	0	0	0	0	0	0	0	150	61	120	82	27	0	0	0	0	0	0	0	0	0	41	16	66	40	15	17	16	4	11	57
264	4892500	0	1	57	0	0	0	5	1	1	0	0	0	0	0	0	0	0	0	0	0	0	0	0	0	168	62	130	74	21	0	0	0	0	0	0	0	0	0	61	58	66	60	60	57	58.5	4	5	29
265	4904745	1	0	62	0	0	0	2	1	1	0	0	0	0	0	0	0	0	0	0	0	0	0	0	3	166	68	120	88	24	0	0	0	0	0	0	0	0	0	56	69	57	55	70	68	69	3	2	34
266	3691840	1	0	74	0	0	0	0	0	0	0	0	0	0	0	0	0	0	0	0	0	0	0	0	0	158	75	120	88	30	0	0	0	0	0	0	0	0	0	17	25	66	13	22	28	25	40	21	71
267	3236155	1	0	62	1	0	0	7	0	0	0	0	0	0	0	0	0	0	0	0	0	0	1	0	0	168	80	120	98	28	0	0	0	0	0	0	0	0	0	79	72	80	78	72	73	72.5	2	1	41
268	3151753	1	0	55	0	0	0	5	0	0	0	0	0	0	0	0	0	0	0	0	0	0	0	0	0	168	68	120	90	24	0	0	0	0	0	0	0	0	0	43	66	48	39	62	71	66.5	18	12	30
269	4902883	1	0	48	1	1	0	5	0	0	0	0	0	0	0	0	0	0	0	0	0	0	0	0	0	156	65	120	88	26	0	0	0	0	0	0	0	0	0	71	72	72	70	70	74	72	2	5	36
270	4901769	1	0	60	0	0	0	3	0	0	0	0	0	0	1	0	0	0	1	0	0	0	0	0	0	164	75	120	80	27	0	0	0	0	0	0	0	0	0	55	71	48	63	71	72	71.5	23	1	61
271	4897773	1	0	52	0	0	0	6	0	0	0	0	0	0	0	0	0	0	0	0	0	0	0	0	0	167	64	130	98	22	0	0	0	0	0	0	0	0	0	38	47	66	40	44	50	47	7	12	27
272	4905725	1	0	59	0	0	0	5	0	0	0	0	0	0	0	0	0	0	0	0	0	0	0	0	2	143	49	120	90	23	0	0	0	0	0	0	0	0	0	35	49	66	34	45	53	49	5	15	36
273	4270966	1	0	51	0	1	0	7	0	0	0	0	0	0	0	0	0	0	0	0	0	0	0	0	0	168	73	120	88	25	0	0	0	0	0	0	0	0	0	59	59	66	61	50	68	59	6	26	40
274	4903358	1	0	56	1	1	0	6	0	0	0	0	1	1	0	0	0	0	0	1	1	0	0	0	1	164	70	120	80	26	0	0	0	0	0	0	0	0	0	71	55	66	72	53	58	55.5	1	8	44
275	4903466	1	0	62	0	0	0	5	0	0	0	0	0	0	1	0	0	0	0	0	0	0	0	0	1	170	106	120	78	36	0	0	0	0	0	0	0	0	0	28	33	66	26	34	32	33	16	5	65
276	4351093	1	0	57	0	0	0	8	0	1	0	0	0	0	0	0	0	0	0	0	0	0	0	0	1	166	68	120	80	24	0	0	0	0	0	0	0	0	0	66	67	69	63	68	67	67.5	8	1	42
277	4869576	1	0	39	0	0	0	0	1	0	0	0	0	0	0	0	0	0	0	0	0	0	0	0	1	166	75	120	90	27	0	0	0	0	0	0	0	0	0	53	72	56	51	71	74	72.5	8	4	28
278	4427925	0	1	55	0	0	0	4	0	1	0	0	0	0	0	0	0	0	1	0	0	0	0	0	1	147	61	140	70	28	0	0	0	0	0	0	0	0	0	57	65	61	53	64	67	65.5	13	4	57
279	4738677	1	0	30	0	0	0	1	1	1	0	0	0	0	0	0	0	0	1	0	0	0	0	0	2	176	84	140	80	27	0	0	0	0	0	0	0	0	0	80	84	83	77	84	84	84	7	0	26
280	4912155	1	0	55	0	0	0	2	0	0	0	0	0	1	0	0	0	0	1	0	0	0	0	0	0	167	64	120	90	22	0	0	0	0	0	0	0	0	0	64	72	65	63	75	70	72.5	3	6	30
281	4912155	1	0	48	0	1	0	4	1	1	0	0	0	0	0	0	0	0	0	0	0	0	0	0	1	170	62	120	88	21	0	0	0	0	0	0	4	0	0	43	15	66	40	16	14	15	14	12	51
282	4905722	0	1	43	0	0	0	2	0	0	0	0	0	0	0	0	0	0	0	0	0	0	0	0	0	156	56	120	78	23	0	0	0	0	0	0	0	0	0	78	77	78	78	77	77	77	0	0	9
283	4911297	1	0	36	0	0	0	5	0	0	0	0	0	0	0	0	0	0	0	0	0	0	0	0	1	169	78	110	90	27	0	0	0	0	0	0	0	0	0	80	69	80	81	66	73	69.5	1	9	12
284	3398229	1	0	62	0	0	0	6	0	1	0	0	0	1	0	0	0	1	0	0	0	0	0	0	2	172	92	120	88	31	0	0	1	1	0	0	0	0	0	53	60	59	48	57	63	60	18	9	48
285	4905543	1	0	64	0	0	1	6	1	1	1	0	1	0	0	0	0	0	1	0	0	0	0	0	1	170	66	120	87	22	0	0	0	0	0	0	0	0	0	49	53	66	39	49	57	53	35	14	41
286	4912237	1	0	46	0	0	0	8	1	0	1	0	0	0	0	0	0	0	0	0	0	0	0	0	0	158	54	140	88	21	0	0	1	1	1	0	0	0	4	55	69	53	57	67	72	69.5	7	6	50
287	4821217	1	0	40	0	0	0	7	0	0	0	0	0	0	0	0	0	0	0	1	0	0	0	0	0	169	69	120	90	24	0	0	0	0	0	0	0	0	6	59	42	59	60	32	52	42	1	38	20
288	4826893	1	0	71	1	0	0	10	1	1	1	0	0	1	0	0	0	0	0	0	0	0	0	0	0	168	56	120	80	19	0	0	0	0	0	0	0	0	6	19	16	18	21	24	9	16.5	14	62	40
289	2345671	0	1	52	0	0	0	2	1	0	0	0	0	1	0	0	0	0	0	0	0	0	0	0	0	151	71	120	88	31	0	0	0	0	0	0	0	0	0	62	67	64	60	70	65	67.5	6	7	40
290	4567654	1	0	48	0	0	0	1	1	1	0	0	0	0	1	0	0	0	0	0	0	0	0	0	0	154	75	130	90	31	0	0	0	0	0	0	0	0	0	68	34	66	81	38	31	34.5	32	18	45
291	4702651	0	1	48	0	0	0	2	0	0	0	0	0	0	1	0	0	0	0	0	0	0	0	0	1	157	47	120	78	19	0	0	0	0	1	1	0	0	0	10	6	66	13	7	5	6	46	28	31
292	4903490	1	0	28	1	0	0	1	0	0	0	0	0	0	0	0	0	0	0	0	0	0	0	0	2	179	84	120	80	26	0	0	0	0	0	0	0	0	0	60	71	65	56	71	72	71.5	13	1	8
293	4904469	1	0	48	0	1	0	0	0	1	0	0	0	0	1	0	0	0	0	0	0	0	0	0	3	156	69	130	82	28	0	0	0	0	0	0	0	0	0	74	73	78	71	74	72	73	8	2	32
294	4912149	1	0	65	0	1	0	3	1	1	0	0	0	1	0	0	0	0	0	0	0	0	0	0	0	146	66	120	88	30	0	0	0	0	0	0	0	0	0	73	79	76	70	79	79	79	7	0	45
295	4882558	0	1	50	0	0	0	2	0	0	0	0	0	1	1	0	0	0	0	0	0	0	0	0	2	148	48	120	98	21	0	0	0	0	0	0	0	0	0	82	72	88	77	73	72	72.5	12	1	29
296	3857707	1	0	57	0	1	0	12	0	0	1	0	0	0	0	0	0	0	0	0	0	0	1	0	0	150	45	120	92	20	0	0	0	0	0	0	0	0	8	6	44	7	6	40	49	44.5	14	18	44
297	4895618	1	0	32	0	0	0	3	0	0	0	0	0	0	0	0	0	0	0	0	0	0	0	0	0	163	73	140	90	27	0	0	0	0	1	1	0	0	0	66	71	70	63	71	72	71.5	10	1	57
298	4911320	1	0	61	0	0	0	6	0	0	0	0	0	0	0	0	0	0	1	0	0	0	0	0	0	165	62	120	88	22	0	0	0	0	0	0	0	0	0	59	59	66	58	62	56	59	4	9	41
299	2454312	1	0	62	0	1	0	7	0	0	0	0	0	0	0	0	0	0	0	0	0	0	0	0	2	162	60	120	80	22	0	0	0	0	0	0	0	0	0	35	26	66	38	27	25	26	13	7	31
300	4904724	1	0	60	0	0	0	2	0	0	0	0	0	0	1	0	0	0	1	0	0	0	0	0	0	150	62	120	84	27	0	0	1	1	0	0	0	0	0	34	64	35	33	64	64	64	5	0	57
301	4915390	1	0	75	0	0	1	18	0	0	1	0	1	0	0	0	0	0	1	0	0	0	0	0	0	172	73	120	90	24	0	0	1	1	1	1	1	1	0	5	35	66	6	59	12	35.5	16	79	57
302	4897014	1	0	51	0	0	0	8	0	0	1	0	0	0	0	0	0	0	0	0	0	0	0	0	1	166	63	100	70	22	0	0	0	0	0	0	0	0	0	54	43	66	50	43	43	43	13	0	53
303	4910274	1	0	50	1	0	0	5	0	0	0	0	0	0	0	0	0	0	0	0	0	0	0	0	1	170	98	120	60	33	0	0	0	0	0	0	0	0	0	80	84	79	81	84	85	84.5	2	1	38
304	4882137	1	0	31	0	0	1	5	0	1	0	0	0	0	1	0	0	0	0	0	0	0	0	0	1	159	39	120	80	15	0	0	0	0	1	1	0	0	0	24	11	66	23	11	12	11.5	11	8	29
305	4910154	0	1	32	0	0	0	6	1	1	0	0	0	0	0	0	0	1	0	0	0	0	0	0	1	153	67	120	88	28	0	0	0	0	0	0	0	0	0	55	40	66	59	43	37	40	13	13	19
306	4902292	1	0	29	0	0	1	2	1	1	0	0	0	0	0	0	0	0	1	0	0	0	0	0	1	169	63	120	94	22	0	0	0	0	0	0	0	0	0	72	82	74	70	83	82	82.5	5	1	0
307	4863576	0	1	30	0	0	0	2	1	1	0	0	0	0	1	0	0	0	1	0	0	0	0	0	3	158	63	110	78	25	0	0	0	0	0	0	0	0	0	76	80	76	77	79	81	80	1	2	6
308	3936782	1	0	53	0	1	0	6	0	0	0	0	0	0	0	0	0	0	0	1	0	1	0	0	3	168	68	120	90	24	0	0	0	0	0	0	0	0	0	46	58	66	42	54	63	58.5	16	14	24
309	4327761	0	1	75	0	0	0	2	1	1	0	0	0	0	1	0	0	0	0	0	0	0	0	0	3	152	50	120	88	21	0	0	0	0	0	0	0	0	0	21	33	66	21	34	32	33	0	5	54
310	4910252	1	0	38	1	1	0	2	1	1	0	0	0	0	0	0	0	0	0	0	0	0	0	0	2	152	57	120	78	24	0	0	0	0	0	0	0	0	0	67	63	67	68	68	58	63	1	14	16
311	4920683	1	0	64	0	0	0	4	1	1	0	0	0	0	0	0	0	0	1	0	0	0	0	0	0	167	74	120	88	26	0	0	0	0	0	0	0	0	0	53	71	51	55	70	72	71	7	2	49
312	3666118	0	1	65	0	0	0	8	0	0	0	0	0	0	0	0	0	0	0	0	0	0	0	0	0	142	54	120	90	26	0	0	0	0	0	0	0	0	0	65	53	66	68	52	55	53.5	8	5	42
313	4510924	1	0	53	0	1	1	7	0	1	0	0	0	0	0	0	0	0	0	0	0	0	0	0	0	168	68	120	80	24	0	0	0	0	0	0	0	0	0	53	53	66	52	54	52	53	5	3	29
314	4914704	1	0	38	1	0	0	5	0	1	0	0	0	0	1	0	0	0	1	0	0	0	0	0	3	163	56	120	80	21	0	0	0	0	0	0	0	0	0	57	55	66	54	50	61	55.5	11	18	15
315	4925399	0	1	40	0	0	0	2	0	0	0	0	0	0	1	0	0	0	0	0	0	0	0	0	0	151	65	120	90	28	0	0	0	0	0	0	0	0	0	34	62	32	36	62	62	62	11	0	23
316	4956579	1	0	66	0	0	0	5	1	1	1	0	0	0	0	0	0	0	1	0	0	0	0	0	0	176	72	160	88	23	0	0	1	1	0	0	0	0	0	75	66	76	75	62	71	66.5	1	12	35
317	4924352	0	1	55	0	0	0	2	0	0	0	0	0	0	1	0	0	0	0	0	0	0	0	0	0	145	47	120	90	22	0	0	0	0	0	0	0	0	0	47	69	50	45	69	69	69	10	0	28
318	4923945	1	0	43	0	0	0	3	0	0	0	0	0	0	0	0	0	0	0	0	0	0	0	0	0	165	103	120	90	37	0	0	0	0	0	0	0	0	0	68	60	71	65	62	58	60	8	6	42
319	4924488	1	0	55	1	0	0	3	1	1	0	0	0	0	0	0	0	0	1	0	0	0	0	0	0	172	85	110	80	28	0	0	0	0	0	0	0	0	0	58	65	65	52	64	67	65.5	20	4	61
320	2965856	1	0	38	0	0	0	4	0	0	0	0	0	0	1	0	0	0	0	0	0	0	0	0	3	165	68	120	88	24	0	0	0	0	0	0	0	0	0	66	68	65	68	66	70	68	4	5	18
321	4912499	1	0	62	0	0	0	5	0	0	0	0	0	0	0	0	0	0	0	0	0	0	0	0	3	154	62	120	90	26	0	0	0	0	0	0	0	0	0	47	69	53	42	66	72	69	20	8	49
322	4084692	0	1	40	0	0	0	3	0	0	0	0	0	0	0	0	0	0	0	0	0	0	0	0	0	155	67	120	70	27	0	0	0	0	0	0	0	0	0	49	74	49	50	71	77	74	2	7	22
323	4881257	0	1	48	0	0	0	2	1	1	0	0	0	0	1	0	0	0	1	0	0	0	0	0	0	163	78	120	90	29	0	0	0	0	0	0	0	0	0	74	67	76	72	66	69	67.5	5	4	33
324	4927145	0	1	53	0	0	0	5	0	0	0	0	0	0	0	0	0	0	0	0	0	0	0	0	0	154	69	120	78	29	0	0	0	0	0	0	0	0	0	63	59	66	60	58	61	59.5	9	4	42
325	4923951	1	0	42	1	0	0	3	0	1	1	0	0	0	1	0	0	0	0	0	0	0	0	0	3	167	64	120	88	22	0	0	0	0	0	0	0	0	0	83	82	83	84	81	83	82	1	2	10
326	4925264	0	1	56	0	0	0	2	0	0	0	0	0	0	0	0	0	0	0	0	0	0	0	0	1	149	80	120	70	36	0	0	0	0	0	0	0	0	0	72	81	70	74	82	81	81.5	5	1	40
327	4927436	1	0	76	0	0	0	7	0	0	1	0	0	0	0	0	0	0	0	0	0	0	0	0	1	154	58	160	80	24	0	0	0	0	0	0	0	0	0	57	63	61	53	61	66	63.5	13	7	48
328	4927439	1	0	41	0	1	0	5	0	0	0	0	0	0	1	0	0	0	0	0	0	0	0	0	0	165	72	120	60	26	0	0	0	0	0	0	0	0	6	73	46	75	72	49	44	46.5	4	10	33
329	4928415	1	0	66	1	1	0	7	0	0	0	0	0	0	0	0	0	0	0	0	0	0	0	0	0	168	79	120	70	27	0	0	1	1	1	1	0	0	6	39	14	37	41	14	15	14.5	9	6	50
330	4922634	1	0	34	1	0	0	3	0	0	0	0	0	0	0	0	0	0	0	0	0	0	0	0	0	159	53	120	80	20	0	0	0	0	0	0	0	0	0	68	69	73	64	69	69	69	12	0	12
331	4926806	1	0	51	1	0	0	2	1	1	0	0	0	0	1	0	0	0	0	0	0	0	0	0	0	158	64	120	90	25	0	0	0	0	0	0	0	0	0	60	67	64	57	66	68	67	10	2	32
332	4925144	1	0	49	1	0	0	6	1	1	1	0	0	0	0	0	0	0	0	0	0	0	0	0	0	158	49	120	78	19	0	0	0	0	0	0	0	0	0	68	84	63	74	84	84	84	14	0	31
333	4926212	0	1	37	0	0	0	4	1	1	0	0	0	0	0	0	0	0	0	0	0	0	0	0	3	152	57	120	90	24	0	0	0	0	0	0	0	0	0	73	77	73	73	76	79	77.5	0	3	11
334	4929585	1	0	43	0	0	0	7	0	0	0	0	0	0	0	0	0	1	0	0	0	0	0	0	0	168	59	120	88	20	0	0	0	0	0	0	0	0	0	71	70	70	73	68	73	70.5	4	6	18
335	4323478	1	0	66	0	0	0	5	0	0	0	0	0	0	1	0	0	0	0	0	0	0	0	0	0	168	84	120	90	29	0	0	0	0	0	0	0	0	4	74	60	78	70	63	57	60	10	9	55
336	4933143	1	0	30	0	0	0	4	0	0	0	0	0	0	0	0	0	0	0	0	0	0	0	0	0	163	66	120	88	24	0	0	0	0	0	0	0	0	0	69	65	76	63	64	67	65.5	17	4	10
337	2345431	0	1	70	0	0	0	2	0	0	0	0	0	0	0	0	0	0	0	0	0	0	0	0	0	168	61	120	98	21	0	0	0	0	0	0	0	0	0	59	71	64	55	70	73	71.5	14	4	45
338	4931596	1	0	52	0	0	0	9	0	0	0	0	0	1	0	0	0	0	0	0	1	1	0	0	0	176	74	140	90	23	0	0	0	0	0	0	0	0	6	63	52	62	64	54	50	52	3	7	40
339	4931414	1	0	46	1	0	0	4	0	0	0	0	0	0	0	0	0	0	0	0	0	0	0	0	0	164	76	120	88	28	0	0	0	0	0	0	0	0	0	80	75	81	79	76	75	75.5	2	1	24
340	4931489	0	1	50	0	0	0	2	1	1	0	0	0	0	1	0	0	0	0	0	0	0	0	0	0	154	66	140	80	27	0	0	0	0	0	0	0	0	0	64	74	64	64	74	75	74.5	0	1	27
341	4931617	1	0	46	0	0	0	4	1	1	0	0	0	0	0	0	0	0	0	0	0	0	0	0	2	167	74	120	88	26	0	0	0	0	0	0	0	0	0	68	77	66	70	78	76	77	5	2	21
342	4934915	0	1	51	0	0	0	3	1	1	0	0	0	0	0	0	0	0	0	0	0	0	0	0	1	144	49	120	82	23	0	0	0	0	0	0	1	1	0	69	67	71	67	66	68	67	5	2	28
343	4920945	1	0	57	0	0	0	2	1	1	0	0	0	0	1	0	0	0	1	0	0	0	0	0	0	152	58	120	78	25	0	0	0	0	0	0	0	0	0	80	74	81	79	75	73	74	2	2	39
344	4922258	1	0	30	0	0	0	6	1	1	1	0	0	1	0	0	0	0	0	0	0	0	0	0	1	160	66	120	88	25	0	0	0	0	0	0	0	0	6	43	49	48	38	50	49	49.5	20	2	13
345	4926899	0	1	62	0	0	0	5	0	0	0	0	0	0	0	0	0	0	0	0	0	0	0	0	0	164	75	120	90	27	0	0	0	0	0	0	0	0	0	57	64	58	56	65	63	64	3	3	40
346	4935532	1	0	67	0	0	0	2	1	0	0	0	0	0	0	0	0	0	1	0	0	0	0	0	1	164	58	150	88	21	0	0	0	0	0	0	0	0	0	56	67	56	57	67	68	67.5	1	1	34
347	4950821	1	0	59	1	0	0	4	0	1	1	0	0	0	0	0	0	0	0	0	0	0	0	0	0	171	108	140	80	36	0	0	0	0	0	0	0	0	0	56	71	60	53	72	70	71	11	2	54
348	4945600	1	0	53	0	0	0	6	1	1	0	0	0	1	0	0	0	0	0	0	1	0	0	0	1	162	95	120	80	36	0	0	0	0	0	0	0	0	6	40	45	38	43	46	44	45	11	4	47
349	4936482	1	0	48	1	0	0	7	0	0	0	0	0	0	0	0	0	0	0	0	0	1	0	0	1	170	58	120	80	20	0	0	0	0	0	0	0	0	6	61	33	62	61	10	57	33.5	1	82	35
350	4939894	1	0	38	1	0	0	2	1	1	0	0	0	0	0	0	0	0	1	0	0	0	0	0	0	160	65	120	80	25	0	0	0	0	0	0	0	0	0	64	71	65	64	72	71	71.5	1	1	15
351	4127643	0	1	65	0	0	0	5	0	0	0	0	0	0	1	0	0	0	0	0	0	0	0	0	1	158	63	120	90	25	0	0	0	0	0	0	0	0	4	70	57	66	71	66	49	57.5	1	25	40
352	4936433	0	1	47	0	0	0	0	1	1	0	0	0	0	0	0	0	0	0	0	0	0	0	0	0	164	65	120	80	24	0	0	0	0	0	0	0	0	0	65	75	64	66	71	79	75	3	10	20
353	4923889	0	1	63	0	0	0	5	1	1	0	0	0	0	1	0	0	0	0	0	0	0	0	0	0	154	74	160	80	31	0	0	0	0	0	0	0	0	0	69	68	66	73	70	67	68.5	9	4	54
354	4939947	0	1	50	0	0	0	7	1	1	0	0	0	0	0	0	0	0	0	1	0	0	0	0	0	152	55	120	90	23	0	0	0	0	0	0	0	0	0	20	48	66	16	55	42	48.5	33	23	29
355	4742476	0	1	30	0	0	0	1	1	1	0	0	0	0	0	0	0	0	0	0	0	0	0	0	0	170	68	120	80	23	0	0	0	0	0	0	0	0	0	75	80	77	73	79	81	80	5	2	2
356	4939606	1	0	55	0	0	0	4	1	0	0	0	0	0	0	0	0	0	0	0	0	0	0	0	0	168	57	110	78	20	0	0	0	0	0	0	0	0	0	76	84	79	74	83	86	84.5	6	3	14
357	4648469	1	0	30	0	0	0	2	0	0	1	0	0	0	0	0	0	0	1	0	0	0	0	0	1	167	56	120	88	20	0	0	0	0	0	0	0	0	0	54	78	57	52	78	78	78	8	0	0
358	4938659	1	0	42	0	0	0	4	0	0	0	0	0	1	0	0	0	0	0	0	0	0	0	0	1	165	59	120	90	21	0	0	0	0	0	0	0	0	0	61	75	65	57	75	76	75.5	12	1	33
359	4934011	1	0	55	0	0	0	2	0	0	0	0	0	0	1	0	0	0	0	0	0	0	0	0	0	174	88	120	88	29	0	0	0	0	0	0	0	0	0	60	77	62	59	78	77	77.5	4	1	38
360	4367874	1	0	58	1	0	0	8	0	0	1	0	0	0	0	0	0	0	0	0	0	0	0	0	0	170	89	120	88	30	0	0	0	0	0	0	0	0	6	40	53	44	36	52	55	53.5	18	5	73
361	4934840	0	1	41	0	0	0	7	0	0	0	0	0	0	0	0	0	0	0	0	0	0	0	0	0	172	99	120	88	33	0	0	1	1	0	0	0	0	6	80	30	84	76	32	29	30.5	9	9	35
362	4753912	1	0	41	0	0	0	6	1	1	1	0	0	0	0	0	0	0	0	0	0	0	0	0	0	153	70	120	90	29	0	0	0	0	0	0	0	0	0	80	69	81	80	68	71	69.5	1	4	29
363	4944999	0	1	56	0	0	0	4	1	1	1	0	0	0	0	0	0	0	0	0	0	0	0	0	0	162	52	120	88	19	0	0	0	0	0	0	0	0	0	40	66	47	33	65	68	66.5	29	4	61
364	4935493	1	0	46	0	0	0	2	1	1	0	0	0	0	0	0	0	0	0	0	0	0	0	0	3	154	65	120	88	27	0	0	0	0	0	0	0	0	0	69	66	73	66	65	67	66	9	2	29
365	4888222	1	0	48	0	0	0	2	0	0	0	0	0	1	0	0	0	0	0	0	0	0	0	0	0	164	68	140	88	25	0	0	0	0	0	0	0	0	0	56	71	57	55	66	77	71.5	3	14	23
366	4945794	1	0	42	0	0	0	1	0	0	0	0	0	0	1	0	0	0	0	0	0	0	0	0	0	167	73	120	90	26	0	0	0	0	0	0	0	0	0	69	81	69	69	83	80	81.5	0	3	12
367	4923969	1	0	54	1	0	0	2	0	0	0	0	0	0	0	0	0	0	0	0	0	0	0	0	4	160	86	120	88	33	0	0	0	0	0	0	0	0	6	75	59	77	74	62	57	59.5	3	8	42
368	4773213	0	1	44	0	0	0	2	0	0	0	0	0	0	1	0	0	0	0	0	0	0	0	0	0	166	75	120	88	27	0	0	0	0	1	1	0	0	0	68	67	67	70	66	68	67	4	2	27
369	3161582	1	0	46	0	0	0	8	0	0	0	0	0	0	0	0	0	0	0	0	0	0	0	0	4	172	86	130	88	29	0	0	0	0	0	0	0	0	6	47	19	51	44	15	23	19	13	34	33
370	4949475	0	1	57	0	0	0	7	0	0	0	0	0	0	0	0	0	0	0	0	0	0	1	0	4	154	60	120	88	0	0	0	0	0	0	0	0	0	6	40	58	39	42	51	65	58	7	21	33
371	4950653	0	1	56	0	0	0	2	1	1	0	0	0	0	0	0	0	0	0	0	0	0	0	0	0	155	92	120	80	38	0	0	0	0	0	0	0	0	0	71	71	73	70	70	73	71.5	4	4	48
372	4950254	1	0	53	0	0	0	0	1	1	0	0	0	1	1	0	0	0	0	0	0	0	0	0	2	170	63	120	88	21	0	0	0	0	0	0	0	0	0	80	83	81	80	82	85	83.5	1	3	23
373	4949480	1	0	55	0	1	0	5	1	1	0	0	0	0	0	0	0	0	0	0	0	0	0	0	1	156	62	120	88	25	0	0	0	0	0	0	0	0	6	28	36	29	27	31	41	36	6	24	68
374	4934880	1	0	41	0	0	0	3	1	1	0	0	0	0	0	0	0	0	1	0	0	0	0	0	0	164	75	120	88	27	0	0	0	0	1	1	0	0	0	70	67	71	69	70	65	67.5	2	7	31
375	4946898	1	0	56	1	0	0	8	1	1	0	0	0	1	0	0	0	0	0	0	0	0	0	0	1	164	60	120	88	22	0	0	0	0	0	0	0	0	6	36	53	42	31	50	57	53.5	26	12	29
376	4940914	1	0	75	0	0	0	7	0	0	0	0	0	0	0	0	0	0	0	0	0	0	0	0	4	170	74	120	80	25	0	0	0	0	0	0	0	0	6	27	34	31	24	38	31	34.5	22	18	54
377	4886888	1	0	50	0	0	0	5	1	0	0	0	0	0	1	0	0	0	1	0	0	0	0	0	1	172	78	120	88	26	0	0	1	1	0	0	0	0	0	71	78	71	71	79	78	78.5	0	1	49
378	4950810	0	1	56	0	0	0	2	0	1	0	0	0	0	0	0	0	0	0	0	0	0	0	0	0	153	68	120	99	29	0	0	1	1	1	1	1	1	0	63	66	62	65	70	63	66.5	4	10	42
379	4946895	1	0	37	1	0	0	4	1	1	1	0	0	0	0	0	0	0	0	0	0	0	0	0	1	170	66	120	88	22	0	0	0	0	0	0	0	0	0	64	80	63	66	80	80	80	4	0	5
380	4911523	1	0	45	0	0	0	2	0	0	0	0	0	0	1	0	0	0	0	0	0	0	0	0	1	158	60	120	78	24	0	0	0	0	0	0	0	0	2	86	84	87	86	82	86	84	1	4	21
381	4950710	1	0	69	0	0	0	3	1	1	0	0	0	0	0	0	0	0	1	0	0	0	0	0	0	155	51	120	88	21	0	0	0	0	1	1	0	0	0	52	68	57	48	67	70	68.5	15	4	35
382	4411214	1	0	27	1	0	0	2	0	0	0	0	0	1	1	0	0	0	0	0	0	0	0	0	1	178	83	120	88	26	0	0	0	0	0	0	0	0	0	71	79	74	68	80	79	79.5	8	1	31
383	3291846	0	1	63	0	0	0	6	1	1	0	0	0	0	0	0	0	0	0	0	0	0	0	0	0	149	49	120	90	22	0	0	0	0	0	0	0	0	0	64	65	67	61	72	58	65	8	19	32
384	4953609	1	0	44	0	1	0	6	1	1	0	0	0	0	0	0	0	0	0	1	1	1	1	1	0	167	71	120	88	25	0	0	0	0	0	0	0	0	0	57	81	56	59	80	83	81.5	5	3	15
385	4949492	0	1	48	0	0	0	5	1	1	0	0	0	0	1	0	0	0	1	0	0	0	0	0	0	162	91	120	88	34	0	0	0	0	0	0	0	0	0	61	78	64	59	78	78	78	7	0	34
386	4950547	1	0	36	1	0	0	2	1	1	0	0	0	1	0	0	0	0	0	0	0	0	0	0	0	168	69	120	88	24	0	0	0	0	0	0	0	0	0	86	78	86	86	78	78	78	0	0	10
387	4952308	0	1	50	0	0	0	2	1	0	0	0	0	0	1	0	0	0	0	0	0	0	0	0	0	161	72	120	90	27	0	0	0	0	0	0	0	0	0	81	86	83	80	87	86	86.5	3	1	33
388	4954699	1	0	48	1	0	0	4	0	0	0	0	0	1	1	0	0	0	1	0	0	0	0	0	1	168	60	120	88	21	0	0	0	0	0	0	0	0	0	68	62	68	69	62	63	62.5	1	1	22
389	2747250	0	1	59	0	0	0	5	0	0	0	0	0	0	1	0	0	0	0	0	0	0	0	0	1	152	68	120	80	29	0	0	0	0	0	0	0	0	0	58	64	59	58	65	63	64	1	3	41
390	1323793	1	0	56	0	0	0	2	0	0	0	0	0	1	0	0	0	0	0	0	0	0	0	0	0	144	60	120	70	28	0	0	0	0	0	0	0	0	0	76	63	77	76	81	45	63	1	44	63
391	4948930	1	0	64	0	0	0	6	0	0	0	0	0	0	0	0	0	0	0	0	0	0	0	0	0	155	60	120	80	24	0	0	0	0	0	0	0	0	6	47	52	45	50	56	48	52	10	14	37
392	4325654	1	0	48	0	0	0	6	0	0	1	0	0	0	0	0	0	0	0	0	0	0	0	0	0	168	55	120	60	19	0	0	0	0	0	0	0	0	6	51	51	59	43	53	50	51.5	27	5	19
393	4945886	1	0	42	0	0	0	4	1	1	1	0	0	1	1	0	0	0	0	0	0	0	0	0	0	155	55	120	70	22	0	0	0	0	0	0	0	0	0	66	79	60	73	79	79	79	17	0	25
394	4954666	1	0	74	0	0	0	3	1	1	1	0	0	0	1	0	0	0	0	0	0	0	0	0	0	154	45	120	88	18	0	0	0	0	0	0	0	0	6	37	31	32	42	36	27	31.5	23	25	57
395	4955817	1	0	54	1	0	0	2	1	1	0	0	0	0	0	0	0	0	0	0	0	0	0	0	3	166	57	110	90	20	0	0	0	0	0	0	0	0	0	74	85	76	72	84	87	85.5	5	3	13
396	4910199	1	0	58	0	0	0	4	0	0	0	0	0	0	1	0	0	0	0	0	0	0	0	0	0	160	64	120	94	25	0	0	0	0	0	0	0	0	0	75	87	76	74	86	88	87	2	2	25
397	4956503	1	0	57	0	0	0	5	0	0	0	0	0	0	0	0	0	0	0	0	0	0	0	0	0	165	75	120	90	27	0	0	0	0	0	0	0	0	0	61	72	63	59	71	74	72.5	6	4	33
398	4954684	1	0	65	0	0	0	2	0	0	0	0	0	0	0	0	0	0	0	0	0	0	0	0	0	168	70	120	88	24	0	0	0	0	1	1	0	0	6	55	43	56	55	43	43	43	1	0	41
399	4956866	1	0	45	0	1	0	3	0	0	0	0	0	0	1	0	0	0	0	0	0	0	0	0	0	154	55	120	84	23	0	0	0	0	0	0	0	0	0	73	77	76	71	80	75	77.5	6	6	18
400	4057889	1	0	48	0	0	0	7	0	0	0	0	0	0	0	0	0	0	0	0	0	0	0	0	0	144	64	120	88	30	0	0	0	0	0	0	0	0	6	64	59	66	62	53	65	59	6	18	56
401	4957251	1	0	35	0	0	0	3	0	0	0	0	0	0	0	0	0	0	0	0	0	0	0	0	0	146	39	120	84	18	0	0	0	0	0	0	0	0	0	79	82	82	76	79	85	82	7	7	25
402	4954685	0	1	64	0	0	0	2	1	1	0	0	0	0	1	1	0	0	0	0	0	0	0	0	0	149	57	120	82	25	0	0	0	0	0	0	0	0	0	72	77	76	69	75	79	77	9	5	35
403	4958047	0	1	44	0	0	0	4	1	1	0	0	0	0	0	0	0	0	0	0	0	0	0	0	2	145	51	120	88	24	0	0	0	0	0	0	0	0	0	30	45	66	30	42	48	45	3	12	50
404	4229030	0	1	50	0	0	0	6	1	1	0	0	0	0	0	0	0	0	0	0	0	0	0	0	1	155	60	120	77	24	0	0	0	0	0	0	0	0	0	83	84	85	81	84	85	84.5	4	1	37
405	4958134	1	0	30	0	0	0	0	1	1	0	0	0	0	0	1	0	0	1	0	0	0	0	0	0	152	53	120	80	22	0	0	0	0	0	0	0	0	0	81	85	77	86	86	85	85.5	10	1	18
406	4956877	0	1	59	0	0	0	8	1	1	1	0	0	0	0	0	0	0	0	0	0	0	0	0	1	161	76	120	78	0	0	0	0	0	0	0	0	0	0	66	70	72	60	73	68	70.5	16	6	62
407	4953662	1	0	55	1	0	0	7	0	0	0	0	0	0	0	0	0	0	0	0	0	0	0	0	0	158	72	120	60	28	0	0	0	0	0	0	0	0	4	73	52	66	70	50	54	52	9	7	41
408	4321234	1	0	32	0	0	0	3	1	0	0	0	0	0	1	0	0	0	1	0	0	0	0	0	1	166	75	120	80	27	0	0	0	0	0	0	0	0	0	60	80	54	66	81	80	80.5	18	1	24
409	4958147	0	1	51	0	0	0	6	0	1	0	0	0	0	0	0	0	0	0	0	0	0	0	0	0	158	52	120	80	20	0	0	0	0	0	0	0	0	0	68	62	75	62	69	56	62.5	17	18	32
410	4241827	1	0	50	0	0	0	2	1	1	0	0	0	0	0	0	0	0	0	0	0	0	0	0	1	151	56	120	80	24	0	0	0	0	0	0	0	0	0	62	73	62	63	73	74	73.5	1	1	32
411	4953576	1	0	52	1	0	0	7	0	0	0	0	0	0	0	0	0	0	0	0	0	0	0	0	1	158	63	120	80	25	0	0	0	0	0	0	0	0	0	55	74	59	52	75	74	74.5	11	1	25
412	4961124	1	0	56	0	0	0	2	1	1	0	0	0	0	0	0	0	0	1	0	0	0	0	0	0	173	63	120	90	21	0	0	0	0	0	0	0	0	0	67	63	69	66	63	63	63	4	0	28
413	4965052	1	0	67	0	0	0	6	0	0	0	0	0	0	0	0	0	0	0	0	0	0	0	0	4	171	58	120	80	19	0	0	0	0	0	0	0	0	6	18	22	23	14	20	24	22	39	16	38
414	4720224	1	0	45	1	0	0	3	1	1	0	0	0	1	1	0	0	0	0	0	0	0	0	0	4	175	66	170	60	21	0	0	0	0	0	0	0	0	0	81	80	81	81	81	80	80.5	0	1	15
415	4312684	1	0	45	1	0	0	2	1	1	0	0	0	1	0	0	0	0	0	0	0	0	0	0	0	169	72	120	80	25	0	0	0	0	0	0	0	0	0	81	75	85	77	75	76	75.5	9	1	21
416	4966816	1	0	56	0	0	0	6	1	1	0	0	0	0	0	0	0	0	0	0	0	0	0	0	0	155	53	120	80	22	0	0	0	0	0	0	0	0	6	58	10	61	55	11	10	10.5	9	9	36
417	4345431	1	0	50	0	1	0	1	1	1	0	0	0	1	1	0	0	0	0	0	0	0	0	0	0	161	58	120	80	22	0	0	0	0	0	0	0	0	0	74	66	76	72	67	65	66	5	2	27
418	4966923	1	0	61	0	0	0	2	1	0	0	0	0	1	1	0	0	0	0	0	0	0	0	0	0	148	66	120	90	30	0	0	0	0	0	0	0	0	0	70	77	70	70	81	74	77.5	0	8	35
419	4949310	1	0	61	0	0	0	2	0	0	0	0	0	1	0	0	0	0	1	0	0	0	0	0	1	161	51	120	80	19	0	0	0	0	0	0	0	0	0	41	70	43	40	67	73	70	6	8	51
420	4965762	0	1	61	0	0	0	3	0	0	0	0	0	0	1	1	0	0	0	0	0	0	0	0	1	153	63	120	60	26	0	0	0	0	0	0	4	0	0	50	60	49	52	55	65	60	5	15	38
421	4963455	1	0	61	0	0	0	3	0	0	0	0	0	1	0	0	0	0	0	0	0	0	0	0	0	154	60	120	80	25	0	0	0	0	0	0	0	0	0	72	83	74	71	83	83	83	4	0	29
422	4966835	1	0	41	0	0	0	4	0	0	0	0	0	1	1	1	0	0	0	0	0	0	0	0	3	156	55	120	80	22	0	0	0	0	0	0	0	0	0	65	80	51	79	82	79	80.5	35	3	36
423	4962956	0	1	47	0	0	0	8	0	0	0	0	0	0	0	0	0	0	0	0	0	0	0	0	2	154	52	120	80	21	0	0	0	0	0	0	0	0	0	15	56	66	15	48	64	56	6	25	21
424	4968076	1	0	67	0	1	0	7	1	1	1	0	1	0	0	0	0	0	0	0	0	0	0	0	0	162	61	120	80	23	0	0	0	0	0	0	0	0	0	44	74	52	36	77	72	74.5	30	6	36
425	4964001	1	0	43	0	0	0	2	1	1	0	0	0	1	1	0	0	0	0	0	0	0	0	0	0	167	67	120	90	24	0	0	0	0	0	0	0	0	0	91	90	91	91	92	89	90.5	0	3	0
426	4966733	0	1	59	0	0	0	4	1	1	0	0	0	0	0	0	0	0	0	0	0	0	0	0	3	152	76	120	90	32	0	0	0	0	0	0	0	0	0	67	70	66	69	68	72	70	4	5	67
427	4960393	1	0	72	1	0	0	2	0	0	0	0	0	1	0	0	0	0	0	0	0	0	0	0	0	164	64	120	60	23	0	0	0	0	0	0	0	0	0	44	60	47	41	56	65	60.5	12	13	43
428	4970255	1	0	55	0	0	0	4	0	0	0	0	0	1	1	0	0	0	0	0	0	0	0	0	0	157	56	120	80	22	0	0	0	0	0	0	0	0	0	80	79	82	78	81	78	79.5	4	3	23
429	4969249	1	0	42	0	0	0	2	0	0	0	0	0	1	0	0	0	0	0	0	0	0	0	0	0	175	78	130	80	25	0	0	0	0	0	0	0	0	0	78	87	76	80	87	87	87	5	0	6
430	4937572	0	1	50	0	0	0	0	0	0	0	0	0	0	0	0	0	0	0	0	0	0	0	0	0	154	60	120	80	25	0	0	0	0	0	0	0	0	0	67	75	69	66	74	77	75.5	4	3	21
431	4960223	1	0	52	0	0	0	2	0	0	0	0	0	1	1	0	0	0	1	0	0	0	0	0	0	152	45	120	90	19	0	0	0	0	0	0	0	0	0	54	72	53	56	77	68	72.5	5	11	17
432	4959870	1	0	48	0	0	0	3	0	0	0	0	0	1	0	0	0	0	0	0	0	0	0	0	0	179	71	120	80	22	0	0	0	0	0	0	0	0	0	70	85	70	71	83	87	85	1	4	25
433	4765200	1	0	57	0	0	0	3	1	1	0	0	0	1	0	0	0	0	0	0	0	0	0	0	0	162	70	120	60	26	0	0	0	0	0	0	0	0	0	56	66	57	56	63	69	66	1	8	43
434	4962888	0	1	60	0	0	0	4	1	1	0	0	0	0	0	0	0	0	0	0	0	0	0	0	2	152	75	120	80	32	0	0	0	0	0	0	0	0	0	71	80	74	69	80	80	80	6	0	37
435	4968225	1	0	51	1	0	0	10	1	1	0	0	0	0	0	0	0	0	0	0	0	0	0	0	1	156	58	120	90	23	0	0	0	0	0	0	0	0	0	67	69	71	64	72	66	69	9	8	27
436	4970314	0	1	46	0	0	0	2	1	1	0	0	0	0	0	0	0	0	1	0	0	0	0	0	0	158	68	120	80	27	0	0	0	0	0	0	0	0	0	77	67	83	71	68	66	67	14	2	33
437	4523990	1	0	42	0	0	0	6	1	1	0	0	0	0	0	0	0	0	0	0	0	0	0	0	1	159	64	120	80	25	0	0	0	0	0	0	0	0	0	74	82	76	73	83	82	82.5	3	1	32
438	4963901	1	0	43	1	0	0	6	0	0	0	0	0	0	0	0	0	0	0	0	0	0	0	0	0	163	67	120	90	25	0	0	1	1	0	0	0	0	0	74	70	78	71	69	71	70	8	2	21
439	4971039	0	1	33	0	0	0	2	1	0	0	0	0	0	0	0	0	0	1	0	0	0	0	0	1	168	55	120	80	19	0	0	0	0	0	0	0	0	0	70	81	70	70	85	78	81.5	0	8	0
440	4217512	0	1	29	0	0	0	2	0	1	0	0	0	0	1	0	0	0	0	0	0	0	0	0	0	162	59	120	60	22	0	0	0	0	0	0	0	0	0	49	82	45	54	81	84	82.5	16	3	0
441	4777224	1	0	38	1	0	0	3	1	1	0	0	0	1	0	0	0	0	0	0	0	0	0	0	1	181	84	120	80	25	0	0	0	0	0	0	0	0	0	85	78	88	83	80	77	78.5	5	3	10
442	4128768	1	0	32	0	0	0	1	0	0	0	0	0	1	1	0	0	0	0	0	0	0	0	0	1	170	68	120	80	23	0	0	0	0	0	0	0	0	0	76	82	76	76	79	85	82	0	7	0
443	4971096	1	0	31	1	0	0	1	1	1	0	0	0	0	0	1	0	0	1	0	0	0	0	0	0	172	60	120	80	20	0	0	0	0	0	0	0	0	0	67	54	66	67	59	49	54	0	16	1
444	4122827	1	0	51	0	0	0	3	0	0	0	0	0	1	0	0	0	0	0	0	0	0	0	0	1	164	70	120	90	26	0	0	0	0	0	0	0	0	0	71	85	73	69	85	86	85.5	5	1	21
445	4970215	1	0	46	0	0	0	2	1	1	0	0	0	1	0	0	0	0	0	0	0	0	0	0	0	166	74	120	80	26	0	0	0	0	1	1	0	0	0	88	81	86	90	81	81	81	4	0	16
446	4969234	1	0	56	0	0	0	6	1	1	0	0	0	0	0	0	0	0	0	0	0	0	0	0	0	167	54	120	60	19	0	0	0	0	0	0	0	0	6	62	54	65	60	52	57	54.5	7	8	20
447	4276766	1	0	31	0	0	0	2	1	1	0	0	0	1	0	0	0	0	1	0	0	0	0	0	0	157	62	120	80	25	0	0	0	0	0	0	0	0	0	62	76	62	63	76	77	76.5	1	1	10
448	4009897	0	1	48	0	0	0	5	1	1	0	0	0	0	0	0	0	0	0	0	0	0	0	0	0	156	65	120	78	26	0	0	0	0	0	0	0	0	0	65	79	68	62	80	79	79.5	8	1	17
449	4991049	0	1	45	0	0	0	2	1	0	0	0	0	0	0	0	0	0	0	0	0	0	0	0	0	168	65	120	80	23	0	0	0	0	0	0	0	0	0	76	83	77	76	85	82	83.5	1	3	13
450	4961616	1	0	42	0	0	0	5	0	0	0	0	0	0	1	0	0	0	1	0	0	0	0	0	3	174	60	120	80	19	0	0	0	0	0	0	0	0	8	32	20	33	31	19	21	20	6	9	14
451	4670342	1	0	70	0	0	0	7	0	0	0	0	0	0	0	0	0	0	0	0	0	0	0	0	3	158	70	120	90	28	0	0	0	0	1	1	0	0	6	17	25	17	18	27	23	25	5	14	50
452	3883967	1	0	63	0	0	0	5	0	0	0	0	0	0	0	0	0	0	0	0	0	0	0	0	0	164	68	120	80	25	0	0	0	0	0	0	0	0	0	67	66	68	67	69	64	66.5	1	7	59
453	4974533	1	0	62	0	0	0	8	0	0	0	0	0	0	0	0	0	0	0	0	0	0	0	0	0	168	81	120	60	28	0	0	0	0	0	0	0	0	0	82	80	85	79	80	81	80.5	7	1	35
454	4861951	1	0	50	0	0	0	7	0	0	0	0	0	0	0	0	0	0	0	0	0	0	0	0	3	168	73	120	80	25	0	0	1	1	0	0	0	0	0	89	91	87	91	91	91	91	4	0	16
455	4971601	1	0	51	0	0	0	3	1	1	0	0	0	1	0	0	0	0	0	0	0	0	0	0	0	173	64	120	80	21	0	0	1	1	1	1	1	1	0	88	87	89	81	90	92	91	2	4
456	4976207	1	0	66	1	0	0	9	1	1	1	0	0	0	0	0	0	0	0	0	0	0	0	0	3	150	65	120	80	28	0	0	0	0	0	0	0	0	6	71	58	71	72	65	52	58.5	1	20	72
457	4972976	1	0	70	1	0	0	8	1	1	0	0	0	0	0	0	0	0	0	0	0	0	0	0	3	154	59	120	90	24	0	0	0	0	0	0	0	0	6	52	50	59	45	48	53	50.5	23	9	51
458	3283175	1	0	61	1	0	0	0	0	0	0	0	0	0	0	0	0	0	0	0	0	0	0	0	0	155	64	120	80	26	0	0	0	0	1	1	0	0	0	83	87	81	85	88	87	87.5	4	1	25
459	4939009	1	0	59	1	0	0	2	0	0	0	0	0	0	1	0	0	0	0	0	0	0	0	0	0	158	65	120	60	26	0	0	0	0	0	0	0	0	0	38	69	34	42	65	74	69.5	19	12	60
460	4969163	0	1	50	0	0	0	4	0	0	0	0	0	0	0	0	0	0	0	0	0	0	0	0	0	152	51	120	80	22	0	0	0	0	0	0	0	0	0	59	80	68	51	82	78	80	25	4	17
461	4672478	1	0	49	1	1	0	2	0	0	0	0	0	0	0	0	0	0	0	0	0	0	0	0	0	171	92	120	70	31	0	0	0	0	0	0	0	0	0	51	85	51	51	84	86	85	0	2	26
462	4966825	1	0	56	1	0	0	7	0	0	0	0	0	0	0	0	0	0	1	0	0	0	0	0	2	160	49	120	80	19	0	0	0	0	0	0	0	0	8	56	18	58	55	17	19	18	5	10	22
463	4687207	1	0	47	1	0	0	8	0	0	0	0	0	0	0	0	0	0	0	0	0	0	0	0	0	175	90	120	80	29	0	0	0	0	0	0	0	0	0	71	67	75	67	70	65	67.5	10	7	41
464	4041932	1	0	47	1	0	0	7	1	0	0	0	0	1	1	1	0	0	0	0	0	0	0	0	0	150	56	140	90	24	0	0	1	1	0	0	0	0	8	52	52	53	52	51	54	52.5	1	5	22
465	4981272	1	0	56	0	0	0	6	1	1	0	0	0	0	0	0	0	0	0	0	0	0	0	0	2	156	58	160	90	0	0	0	0	0	0	0	0	0	0	26	62	47	6	67	58	62.5	87	13	44
466	4976248	1	0	33	0	0	0	3	1	1	0	0	0	1	1	0	0	0	0	0	0	0	0	0	1	163	73	109	60	27	0	0	0	0	0	0	0	0	0	73	70	69	77	65	76	70.5	10	14	26
467	4902236	1	0	56	0	0	0	0	1	1	0	0	0	0	1	0	0	0	1	0	0	0	0	0	1	154	64	140	80	26	0	0	0	0	0	0	0	0	0	66	79	70	62	80	78	79	11	2	43
468	4981222	1	0	51	0	1	0	2	1	1	0	0	0	1	0	0	0	0	0	0	0	0	0	0	0	171	70	120	80	23	0	0	0	0	0	0	0	0	0	65	74	68	62	75	73	74	8	2	41
469	4978387	0	1	35	0	0	0	5	0	0	0	0	0	0	0	0	0	0	0	0	0	0	0	0	1	152	47	120	80	20	0	0	0	0	0	0	0	0	0	80	80	80	81	82	79	80.5	1	3	11
470	4980623	0	1	40	0	0	0	2	1	0	0	0	1	0	1	0	0	0	1	0	0	0	0	0	0	153	66	120	90	28	0	0	0	0	0	0	0	0	0	64	73	69	60	73	74	73.5	13	1	20
471	4986021	1	0	50	0	0	0	8	0	1	1	0	0	0	0	0	0	0	0	0	0	0	0	0	1	173	62	120	80	20	0	0	0	0	0	0	0	0	6	80	51	75	85	44	59	51.5	11	25	33
472	4543631	1	0	50	0	0	0	1	1	1	0	0	0	1	0	0	0	0	0	0	0	0	0	0	1	153	61	120	60	26	0	0	0	0	0	0	0	0	0	58	81	56	61	84	79	81.5	8	5	26
473	4982721	0	1	26	0	0	0	0	0	0	0	0	0	1	1	0	0	0	0	0	0	0	0	0	0	162	65	120	80	24	0	0	0	0	0	0	0	0	0	74	80	72	77	82	78	80	6	4	2
474	4978744	0	1	46	0	0	0	1	1	1	0	0	0	1	0	0	0	0	1	0	0	0	0	0	1	147	60	120	80	27	0	0	0	0	0	0	0	0	0	74	85	71	78	85	85	85	8	0	27
475	4976451	0	1	49	0	0	0	2	0	0	0	0	0	0	1	0	0	0	0	0	0	0	0	0	0	158	52	120	80	20	0	0	0	0	1	1	0	0	4	67	73	70	65	71	76	73.5	7	6	13
476	4982079	1	0	38	1	0	0	3	1	1	0	0	0	0	1	0	0	0	0	0	0	0	0	0	0	170	61	120	80	21	0	0	0	0	0	0	0	0	2	66	76	66	67	83	70	76.5	1	15	12
477	4984446	1	0	42	0	0	0	1	1	1	0	0	0	1	0	0	0	0	0	0	0	0	0	0	0	161	74	120	90	28	0	0	0	0	0	0	0	0	4	88	90	89	87	92	89	90.5	2	3	8
478	4922307	0	1	45	0	0	0	2	1	1	0	0	0	0	1	0	0	0	1	0	0	0	0	0	0	168	64	120	80	22	0	0	0	0	0	0	0	0	4	76	66	76	77	67	65	66	1	2	35
479	3817040	1	0	39	1	0	0	0.4	1	1	0	0	0	1	0	0	0	0	0	0	0	0	0	0	0	171	68	120	60	23	0	0	0	0	0	0	0	0	2	78	77	81	76	77	78	77.5	6	1	9
480	484231	1	0	56	0	0	0	6	1	0	0	0	0	0	0	0	0	0	0	0	0	0	0	0	1	170	50	120	80	17	0	0	0	0	0	0	0	0	6	19	34	19	20	30	38	34	5	21	27
481	4984288	0	1	60	0	0	0	12	0	0	0	0	0	0	0	0	0	0	1	0	0	0	0	0	1	156	58	160	80	23	0	0	0	0	0	0	0	0	6	26	9	22	31	6	12	9	29	50	51
482	4135214	1	0	33	0	0	0	8	0	0	0	0	0	0	0	0	0	0	0	0	0	0	0	0	0	154	45	120	80	18	0	0	0	0	1	1	0	0	8	8	11	9	7	11	12	11.5	22	8	27
483	4454869	0	1	53	0	0	0	5	0	0	0	0	0	0	0	0	0	0	0	0	0	0	0	0	0	147	57	120	90	26	0	0	0	0	0	0	0	0	4	66	69	66	67	68	71	69.5	1	4	52
484	4986417	1	0	39	0	0	0	8	0	0	0	0	0	0	0	0	0	0	0	0	0	0	0	0	4	167	45	120	80	16	0	0	0	0	0	0	0	0	4	40	14	66	45	14	15	14.5	20	6	57
485	287271	1	0	54	0	1	0	4	0	0	0	0	0	1	1	0	0	0	0	0	0	0	0	0	4	165	73	120	60	26	0	0	0	0	0	1	1	0	6	75	73	73	77	75	72	73.5	5	4	27
486	4980624	1	0	64	0	0	0	14	1	1	0	0	0	0	0	0	0	0	0	0	0	0	0	0	3	174	79	120	80	26	0	0	0	0	0	0	0	0	6	25	51	27	23	50	53	51.5	14	5	43
487	4984712	0	1	61	0	0	0	3	1	1	1	0	0	0	1	0	0	0	0	0	0	0	0	0	3	149	58	120	70	26	0	0	0	0	0	0	0	0	0	60	71	64	57	72	71	71.5	10	1	35
488	4988764	1	0	56	0	0	0	4	1	1	0	0	0	1	1	0	0	0	0	0	0	0	0	0	0	159	60	120	80	23	0	0	0	0	0	0	0	0	0	34	61	40	28	54	68	61	30	20	35
489	4988754	0	1	52	0	0	0	5	0	0	0	0	0	0	0	0	0	0	0	0	0	0	0	0	0	155	86	120	80	35	0	0	0	0	0	0	0	0	2	85	60	88	83	63	58	60.5	5	7	48
490	4990651	1	0	46	0	0	0	4	0	0	0	0	0	1	1	0	0	0	0	0	0	0	0	0	4	156	54	120	90	22	0	0	0	0	0	0	0	0	0	83	75	86	80	72	78	75	6	7	21
491	4988885	0	1	36	0	0	0	2	0	0	0	0	0	0	0	0	0	0	0	0	0	0	0	0	0	156	72	120	80	29	0	0	0	0	0	0	0	0	0	54	67	55	53	69	66	67.5	3	4	30
492	2879143	1	0	39	0	0	0	3	0	0	0	0	0	1	0	0	0	0	0	0	0	0	0	0	0	155	47	120	60	19	0	0	0	0	0	0	0	0	0	70	86	73	67	87	85	86	8	2	0
493	4382421	1	0	51	0	0	0	2	0	0	0	0	0	1	0	0	0	0	1	0	0	0	0	0	0	154	60	120	80	25	0	0	0	0	0	0	0	0	0	75	85	75	76	84	87	85.5	1	3	17
494	4980866	1	0	33	1	0	0	5	0	0	1	0	0	1	0	0	0	0	0	0	0	0	0	0	2	165	72	120	80	26	0	0	0	0	0	0	0	0	0	74	71	77	71	67	75	71	7	10	37
495	4986522	1	0	61	0	0	0	2	0	0	0	0	0	0	1	0	0	0	0	0	0	0	0	0	0	170	63	120	80	21	0	0	0	0	0	0	0	0	0	44	67	54	34	66	68	67	37	2	30
496	4302273	1	0	62	0	1	0	12	0	0	0	0	0	1	0	0	0	0	1	0	0	0	0	0	4	155	43	120	90	17	0	0	0	0	0	0	0	0	6	53	39	62	44	41	37	39	29	9	25
497	4988899	0	1	28	0	0	0	2	0	0	0	0	0	0	1	0	0	0	1	0	0	0	0	0	0	165	54	120	80	19	0	0	0	0	0	0	0	0	0	73	80	75	71	81	80	80.5	5	1	0
498	482321	1	0	55	0	0	0	3	0	0	0	0	0	1	0	0	0	0	0	0	0	0	0	0	4	168	70	120	60	24	0	0	0	0	0	0	0	0	0	65	71	69	62	74	69	71.5	10	6	30
499	2493640	0	1	23	0	0	0	4	0	1	0	0	0	0	0	0	0	0	0	0	0	0	0	0	0	159	48	120	80	18	0	0	0	0	0	0	0	0	0	66	88	62	71	88	88	88	12	0	0
500	4994359	0	1	43	0	0	0	5	1	1	1	0	0	0	0	0	0	0	0	0	0	0	0	0	4	152	58	120	60	25	0	0	0	0	0	0	0	0	0	67	81	73	62	81	82	81.5	15	1	43
501	4991925	0	1	60	0	0	0	5	0	0	0	0	0	0	0	0	0	0	0	0	0	0	0	0	0	150	45	120	80	20	0	0	0	0	0	0	0	0	0	84	81	84	84	80	83	81.5	0	3	21
502	4994085	1	0	76	0	0	0	4	0	0	0	0	0	0	1	0	0	0	0	0	0	0	0	0	2	164	57	120	80	21	0	0	0	0	0	0	0	0	4	79	81	78	80	83	80	81.5	2	3	31
503	398421	1	0	63	0	0	0	2	0	0	0	0	0	0	0	0	0	0	0	0	0	0	0	0	0	156	62	120	90	25	0	0	0	0	0	0	0	0	0	39	68	39	40	68	68	68	2	0	37
504	4988758	1	0	67	0	0	0	8	0	0	0	0	0	1	0	0	0	0	0	0	0	0	0	0	2	158	61	120	80	24	0	0	0	0	0	0	0	0	6	71	57	74	68	58	56	57	8	3	48
505	4990650	1	0	62	0	0	0	1	0	0	0	0	0	0	1	0	0	0	0	0	0	0	0	0	0	165	63	120	60	23	0	0	0	0	0	0	0	0	0	58	82	61	56	83	81	82	8	2	38
506	4991097	1	0	36	0	0	0	4	0	0	0	0	0	0	0	0	0	0	0	0	0	0	0	0	2	157	66	120	80	26	0	0	0	0	0	0	0	0	0	74	79	75	73	80	78	79	2	2	19
507	4996550	0	1	50	0	0	0	2	0	0	0	0	0	0	0	0	0	0	0	0	0	0	0	0	0	152	43	120	80	18	0	0	0	0	0	0	0	0	4	77	79	80	75	78	80	79	6	2	41
508	4994075	0	1	53	0	0	0	4	0	0	0	0	0	0	0	0	0	0	0	0	0	0	0	0	4	143	54	120	80	26	0	0	0	0	0	0	0	0	0	78	76	80	77	76	77	76.5	3	1	38
509	4991035	1	0	70	0	0	0	2	0	0	0	0	0	0	0	0	0	0	0	0	0	0	0	0	0	171	100	120	90	34	0	0	0	0	0	0	0	0	0	72	66	72	72	66	66	66	0	0	60
510	5016307	1	0	52	0	1	0	5	0	0	0	0	0	0	0	0	0	0	0	0	1	0	0	0	0	156	65	120	80	26	0	0	0	0	0	0	0	0	0	57	73	54	61	74	72	73	11	2	61
511	4994175	1	0	53	1	0	0	5	0	0	0	0	0	1	1	0	0	0	0	1	0	0	0	0	2	168	59	120	60	20	0	0	0	0	0	0	0	0	6	61	52	61	62	41	64	52.5	1	35	59
512	4984301	0	1	58	0	0	0	7	0	0	0	0	0	0	0	0	0	0	0	0	0	0	0	0	0	146	42	120	80	19	0	0	0	0	0	0	0	0	0	55	71	58	53	72	71	71.5	8	1	58
513	4995510	0	1	60	0	0	0	7	0	0	0	0	0	0	0	0	0	0	0	0	0	0	0	0	4	152	43	120	82	18	0	0	0	0	0	0	0	0	6	74	49	73	75	45	54	49.5	2	16	56
514	4984117	1	0	34	1	0	0	8	0	1	0	0	0	0	0	0	0	0	0	0	0	0	0	0	4	168	75	120	80	26	0	0	0	0	0	0	0	0	4	74	68	75	73	67	70	68.5	2	4	19
515	4996685	1	0	52	0	0	0	5	0	0	0	0	0	0	0	0	0	0	0	1	0	0	0	0	2	168	60	120	80	21	0	0	0	0	0	0	0	0	0	29	44	66	28	38	51	44.5	9	25	50
516	4977270	1	0	55	0	0	0	12	0	0	0	0	0	0	1	0	0	0	0	0	0	0	0	0	0	170	70	120	90	24	0	0	0	0	0	0	0	0	6	66	34	69	64	30	39	34.5	7	23	37
517	4995686	1	0	43	1	0	0	4	0	0	0	0	0	0	0	0	0	0	0	0	0	0	0	0	0	160	53	120	70	20	0	0	0	0	0	0	0	0	0	89	91	90	89	92	90	91	1	2	0
518	4990531	1	0	55	1	0	0	5	0	0	0	0	0	0	0	0	0	0	0	1	1	0	0	0	2	158	60	120	60	24	0	0	0	0	0	0	0	0	0	78	74	79	78	72	76	74	1	5	31
519	4986453	0	1	65	0	0	0	7	0	0	0	0	0	0	0	0	0	0	0	0	0	0	0	0	0	164	76	120	80	28	0	0	0	0	0	0	0	0	0	74	61	77	72	61	62	61.5	6	1	43
520	4398421	1	0	51	1	0	0	4	0	0	0	0	0	0	1	0	0	0	0	0	0	0	0	0	2	177	62	120	80	19	0	0	0	0	0	0	0	0	0	72	83	74	71	84	82	83	4	2	25
521	4994687	1	0	53	1	0	0	5	0	0	0	0	0	0	0	0	0	0	0	0	1	0	0	0	0	168	62	120	80	21	0	0	0	0	0	0	0	0	0	62	66	66	58	67	65	66	12	2	35
522	5003379	0	1	56	0	0	0	6	0	0	0	0	0	0	0	0	0	0	0	0	0	0	0	0	0	164	50	120	90	18	0	0	0	0	0	0	0	0	0	82	83	82	83	84	82	83	1	2	35
523	4991673	1	0	40	1	0	0	3	0	0	0	0	0	0	1	0	0	0	0	0	0	0	0	0	0	168	56	120	80	19	0	0	0	0	0	0	0	0	0	81	88	80	83	88	88	88	3	0	25
[truncated: 28 more columns]
